# Supplementary material for: Cowpea Mosaic Virus Nanoparticle Enhancement of Hypofractionated Radiation in a B16 Murine Melanoma Model
Source: Front Oncol. 2020 Dec 16;10:594614. doi: 10.3389/fonc.2020.594614 (PMC7773968; doi:10.3389/fonc.2020.594614)
Supplement: Supplementary Table 1 — The genes included in the NanoString panel utilized in these experiments. This information is downloaded from the NanoString website. [file Table_1.xlsx]

## Sheet: Introduction
nCounter® Mouse PanCancer Immune Profiling Panel
© 2015-2018 NanoString Technologies, All Rights Reserved				LBL-10094-02

## Sheet: Gene and Probe Details
nCounter® Mouse PanCancer Immune Profiling Panel - Gene and Probe Details
Official Symbol	Accession	Alias or Previous Symbol	Target Sequence	Official Full Name
A2m	NM_175628.3	A2mp	AGAGGACATGTATGGCTTCCTAAAGGATATGGGCTTAAAGGTATTCACCAACTTGAACATCCGTAAACCCAAAGTCTGTGAACGCCTTGGAGTCAATAAA	alpha-2-macroglobulin
Abca1	NM_013454.3	ABC-1|Abc1	CTCCTTGTCATCTCTAGCCAGGATATTCAGCATCCTCTCCCAGAGCAAAAAGCGACTCCACATAGAAGACTACTCTGTCTCTCAGACAACACTTGACCAA	ATP-binding cassette, sub-family A (ABC1), member 1
Abcb1a	NM_011076.1	Abcb4|Evi32|Mdr1a|Mdr3|P-gp|Pgp|Pgy-3|Pgy3|mdr-3	AAGGGGCTACAGGGTCTAGGCTTGCTGTGATTTTCCAGAACATAGCAAATCTTGGGACAGGAATCATCATATCCCTAATCTATGGCTGGCAACTAACACT	ATP-binding cassette, sub-family B (MDR/TAP), member 1A
Abcg1	NM_009593.1	AW413978|Abc8|White	GCGGCCGTGAACATCGAATTCAAGGACCTTTCCTACTCTGTACCCGAGGGGCCCTGGTGGAAGAAGAAAGGATACAAGACCCTTTTGAAAGGGATCTCTG	ATP-binding cassette, sub-family G (WHITE), member 1
Abl1	NM_009594.4	AI325092|Abl|E430008G22Rik|c-Abl	ATTGCTCTGGGAGATTGCTACCTATGGCATGTCACCTTACCCGGGAATTGACCTGTCTCAGGTTTATGAGCTGCTGGAAAAAGACTACCGCATGGAGCGC	c-abl oncogene 1, non-receptor tyrosine kinase
Ada	NM_007398.3	-	GACATGGTTATCACACCATCGAGGATGAAGCTCTCTACAACAGACTACTGAAAGAAAACATGCACTTTGAGGTCTGCCCCTGGTCCAGCTACCTCACAGG	adenosine deaminase
Adora2a	NM_009630.2	A2AAR|A2aR|AA2AR	ACTATGAAAGGCAGGGTGCCAGAGTGTGGGCTCACGTCTCAGGATTGAGTTTAGAGACATCAAGTCATGGACCCGAGCTGGATAGTTCAGAGCTGCCCTG	adenosine A2a receptor
Aicda	NM_009645.2	Aid|Arp2	AATCGTGAAAGAACTTTCAAAGCCTGGGAAGGGCTACATGAAAATTCTGTCCGGCTAACCAGACAACTTCGGCGCATCCTTTTGCCCTTGTACGAAGTCG	activation-induced cytidine deaminase
Aire	NM_009646.1	-	TCCAGGAACCCGAGGGGCCGTGGAAGGGATCCTTATCCAGCAGGTGTTTGAGTCAGGAAGATCCAAGAAGTGCATTCAGGTTGGGGGAGAGTTTTATACA	autoimmune regulator (autoimmune polyendocrinopathy candidiasis ectodermal dystrophy)
Akt3	NM_011785.3	AI851531|D930002M15Rik|Nmf350	GTTGTCATGTTAGCAAGCGCAGCTCCAATTCACAGATCATTGCCTGCGTTTTCTTTTGACCCATGTGCAAGGAATGTACACACCCATTAGAATCATGCAC	thymoma viral proto-oncogene 3
Alcam	NM_009655.1	AI853494|BEN|CD166|DM-GRASP|MuSC|SC1	ATTTATCCTTAAACCCAAGTGGGGAGGTGACCAAGCAGATTGGCGATACCCTGCCTGTGTCATGCACAATATCTGCAAGTAGGAACGCGACTGTGGTGTG	activated leukocyte cell adhesion molecule
Ambp	NM_007443.3	AI194774|ASPI|HI-30|Intin4|Itil|UTI	CCACAAATCCAAATGGAACATAACCTTGGAATCCTATGTGGTCCACACCAACTATGACGAATATGCCATTTTCCTTACCAAGAAGTCCAGCCACCACCAC	alpha 1 microglobulin/bikunin
Amica1	NM_001005421.4	AMICA|Crea7|Gm638	TTTCAAAGGACAATTTCACCAACTCCTCCAACTGATAAGGGTCAGCAGGGCATCCTGAATGGAAATCAGCTGGTGATCATTGTGGGGATCGTCTGTGCCA	adhesion molecule, interacts with CXADR antigen 1
Angpt1	NM_009640.3	1110046O21Rik|Ang-1|Ang1	GGGCTGGAAGGAGTATAAAATGGGTTTTGGGAATCCCTCTGGTGAATATTGGCTTGGGAACGAGTTCATTTTTGCAATAACCAGTCAGAGGCAGTACATG	angiopoietin 1
Angpt2	NM_007426.3	Agpt2|Ang-2|Ang2	GAAGAATGTTCCGTGGGAGTTCAGCAGTAAATAACTGGAAAACAGAACACTTAGATGGTGCAGATAAATCTTGGGACCACATTCCTCTAAGCACGGTTTC	angiopoietin 2
Anp32b	NM_130889.2	2410015B15Rik|PAL31|PHAPI2a|Ssp29	AAGATATCAGCACCTTGGAGCCGTTGAAAAGGTTGGATTGTCTGAAAAGCCTGGATCTGTTTGGCTGTGAGGTCACTAACCGGAGTGATTACCGAGAAAC	acidic (leucine-rich) nuclear phosphoprotein 32 family, member B
Anxa1	NM_010730.2	Anx-1|Anx-A1|C430014K04Rik|Lpc-1|Lpc1	GGCTATGCTAAAAACTCCAGCTCAGTTTGATGCAGATGAACTCCGTGGTGCCATGAAGGGACTTGGAACAGATGAAGACACTCTCATTGAGATTTTGACA	annexin A1
Apoe	NM_009696.3	AI255918	GCTAAGGACTTGTTTCGGAAGGAGCTGACTGGCCAATCACAATTGCGAAGATGAAGGCTCTGTGGGCCGTGCTGTTGGTCACATTGCTGACAGGATGCCT	apolipoprotein E
App	NM_007471.2	Abeta|Abpp|Adap|Ag|Cvap|E030013M08Rik|betaApp	GTGAGCGACGCCCTTCTCGTGCCCGACAAGTGCAAGTTCCTACACCAGGAGCGGATGGATGTTTGTGAGACCCATCTTCACTGGCACACCGTCGCCAAAG	amyloid beta (A4) precursor protein
Arg1	NM_007482.3	AI|AI256583|Arg-1|PGIF	GTACATTGGCTTGCGAGACGTAGACCCTGGGGAACACTATATAATAAAAACTCTGGGAATTAAGTATTTCTCCATGACTGAAGTAGACAAGCTGGGGATT	arginase, liver
Arg2	NM_009705.2	AII|AU022422	GGCTCTCCAGGTTGGGATGCCACCTAAAAGACTTTGGAGACTTGAGTTTTACTAATGTCCCACAAGATGATCCCTACAATAATCTGGTTGTGTATCCTCG	arginase type II
Atf1	NM_007497.3	-	GAAGCTCCGAAAAGATAGAGTGCTCAAGGAATGGACTTTCAGCAGTTTAAATAGAAATAATGGTCAGCAACGAAAATGGCAGGCGACGTTAGTGAAGCAG	activating transcription factor 1
Atf2	NM_001284371.1	Atf-2|CRE-BP|Creb2|D130078H02Rik|D18875|Tg(Gzma-Klra1)7Wum|mXBP	AGAGCAGCAGCTTCAAGATGCCGACAAAAAAGGAAAGTGTGGGTTCAGTCCTTAGAGAAGAAAGCAGAAGACTTGAGTTCACTAAATGGCCAGCTGCAGG	activating transcription factor 2
Atg10	NM_025770.3	5330424L23Rik|5430428K15Rik|AI852123|APG10|Agp10|Apg10l|Apg10p|Atg10l	GGGTTCTCATTAACATGGAGGATGAGTTCTTTGGAGAAAAAAGCTTCCAGCATTATTGTGCAGAATTCATCAGACATTCACAGCAGATAGGCGATGGCTG	autophagy related 10
Atg12	NM_026217.1	4931423H11Rik|A330058M13Rik|Apg12l|Atg12l	CATGGCAGCACTCCTAGCATTGAGGAAGTGGAAACAAGCAGACTGAAAGTTTAAGACTGTGTGGGCTACAGAGTGAGATTGTCTCACCTCTGGGGGAAAA	autophagy related 12
Atg16l1	NM_001205391.1	1500009K01Rik|Apg16l|Atg16l|WDR30	CGTTCGAGGAGATCATTCTGCAGTATACCAAGTTGCTGGAAAAGTCAGATCTTCATTCAGTATTGACCCAGAAACTACAAGCAGAAAAGCATGACATGCC	autophagy related 16-like 1 (S. cerevisiae)
Atg5	NM_053069.5	2010107M05Rik|3110067M24Rik|AW319544|Apg5l|Atg5l|C88337|Paddy	CATTACCAAAAACATCCAGAGGTTACTGGAACTCCTACCACAGTAAGGAAAGTTTGCTGCACTCTCTCGATGGCTGCTTGGAGACTCCTGCTGTTGATTT	autophagy related 5
Atg7	NM_028835.1	1810013K23Rik|Agp7|Apg7l|Atg7l|Gm21553	TGCAGGGAGCTAGAGACGTGACACATAGCATCATCTTTGAAGTGAAACTTCCAGAAATGGCATTTAGCCCAGATTGTCCTAAAGCTGTTGGCTGGGAGAA	autophagy related 7
Atm	NM_007499.2	AI256621|C030026E19Rik	TTCCTCAAAGTGAAAGTCATGACATTTGGATAAAGACACTGACGTGTGCCTTTCTGGACAGTGGAGGCATAAACAGTGAAATTCTCCAGTTATTAAAGCC	ataxia telangiectasia mutated homolog (human)
Axl	NM_009465.3	AI323647|Ark|Tyro7|Ufo	GAGATTCTAAAGGTCCACAGTCTAGAGTATTAGGTACGACTCCAAGGGTGGGCGCTTGTAGCCATCCTAAGTCCTTTCCCTCCTTAAGCACCTATGCTCC	AXL receptor tyrosine kinase
Batf	NM_016767.2	B-ATF|SFA-2	ACTGGACTCTCCCAGGGAAGTCGAGCCAATGTACTGGACCCAAAAAATGACAAGTCAACCCTGGACTGTCATGAATGATGCCCAAAATACACAGCACAGA	basic leucine zipper transcription factor, ATF-like
Bax	NM_007527.3	-	CATAAATTATGACATTTTCCTGGGATGAATGGGGGAAGGGGAAAGGCATTTTTCTTACTTTTGTAATTATTGGGAGGGGTGGGAATGGTGGCCTGGGGAG	BCL2-associated X protein
Bcl10	NM_009740.1	AI132454|BCL-10|C81403|CARMEN|CIPER|CLAP|ME10|cE10	TTTAGCAGTAAGCTGTTGTGTTTCAGGAAAGCTGGACACGGGAAAGCTGCCGACACACTCAGCAGTGTCCCACTCCTTAGTTCTGAGAAGCCGTCGGGTT	B cell leukemia/lymphoma 10
Bcl2	NM_009741.3	AW986256|Bcl-2|C430015F12Rik|D630044D05Rik|D830018M01Rik	GGCCTTCTTTGAGTTCGGTGGGGTCATGTGTGTGGAGAGCGTCAACAGGGAGATGTCACCCCTGGTGGACAACATCGCCCTGTGGATGACTGAGTACCTG	B cell leukemia/lymphoma 2
Bcl2l1	NM_009743.4	Bcl(X)L|Bcl-XL|Bcl2l|BclX|bcl-x|bcl2-L-1	GAGCAACCGGGAGCTGGTGGTCGACTTTCTCTCCTACAAGCTTTCCCAGAAAGGATACAGCTGGAGTCAGTTTAGTGATGTCGAAGAGAATAGGACTGAG	BCL2-like 1
Bcl6	NM_009744.3	Bcl5	ACGTTGTCATCGTGGTGAGCCGTGAGCAGTTTAGAGCCCATAAGACAGTGCTCATGGCCTGCAGCGGCCTGTTCTACAGTATCTTCACTGACCAGTTGAA	B cell leukemia/lymphoma 6
Bid	NM_007544.3	2700049M22Rik|AI875481|AU022477	AATCATGCACACGACTTATCTGTGTGGTGTCAGTTACACTCAGGCTCTTGCTACGGAATGCAAAGAACAACTCACATACCAGTGTCAAACAGAATGCACA	BH3 interacting domain death agonist
Birc5	NM_009689.2	AAC-11|Api4|TIAP|survivin40	GGCTTCATCCACTGCCCTACCGAGAACGAGCCTGATTTGGCCCAGTGTTTTTTCTGCTTTAAGGAATTGGAAGGCTGGGAACCCGATGACAACCCGATAG	baculoviral IAP repeat-containing 5
Blk	NM_007549.2	-	AAGGATTGTGTTAGAACTTACCTCCAGTTGTGTTCAGACCCCGATAGTCCCGAAATCAGTCTGACCAGTTAGCGATGGACAGGATGTCAGGCTGTCATAA	B lymphoid kinase
Blnk	NM_008528.4	BASH|Bca|Ly-57|Ly57|Lyw-57|SLP-65	CTGAAGAGGCCTTGCACAGATCCAACAAGGATGGATCGTTTCTTATTCGGAAGAGCTCTGGCCATGATTCCAAGCAGCCGTACACCCTAGTTGCGTTCTT	B cell linker
Bmi1	NM_007552.4	AW546694|Bmi-1|Pcgf4	TCTCGAGGTTTTCATGGTGTTACCTAAGACAAAAGACATCTCACCCTCTATGATGGACTTACTTCTGAGAGTGCGTTTGAGGCACTTATGGCTTACTAAG	Bmi1 polycomb ring finger oncogene
Bst1	NM_009763.3	114/A10|A530073F09|BP-3|Bp3|Bsta1|CD157|Ly65	TCATGAACTCAGCCTCAGCATCTATGCGGAGGGAGAGCGCATCTCTTCATGCAATAGGAGACGCCAGCCTTCTCATTTCTCTCTTAGTAGCTTTGGCTTC	bone marrow stromal cell antigen 1
Bst2	NM_198095.2	2310015I10Rik|Bst-2|C87040|CD317|DAMP-1|GREG	CAGCTCCATGGTGGTCTCCAGCCTACTGGTGCTCAAAGTGTCACTGTTCCTGCTCTTTTGAGGACTCATTAGTTGGCAGGTCACAGTTGTTTGAAGTCAC	bone marrow stromal cell antigen 2
Btk	NM_013482.2	AI528679|xid	GAAGAGCCCTGGACATCTAGGAATGCCTTTCTTCTCTCGTTCCCTGGCATACTGCTCTAAGCAAAGGTCAAGGGATTTCTGTGCCTAGTATTACCCATAA	Bruton agammaglobulinemia tyrosine kinase
Btla	NM_001037719.2	A630002H24	AGTGCCTGCCATGCTTGGGACTCCTCGGTTATTTAGGGAATTCTTCATCCTCCATCTGGGCCTCTGGAGCATCCTTTGTGAGAAAGCTACTAAGAGGAAT	B and T lymphocyte associated
C1qa	NM_007572.2	AI255395|C1q	CAGTGCCCGGCTTCTATTACTTCAACTTCCAAGTGATCTCCAAGTGGGACCTTTGTCTGTTTATCAAGTCTTCCTCCGGGGGCCAGCCCAGGGATTCCCT	complement component 1, q subcomponent, alpha polypeptide
C1qb	NM_009777.2	-	GTGCCAACAGCATCTTCACTGGCTTTCTGCTTTTCCCTGACATGGATGCGTAATCACGGGGTCAAATTACACCTATCCAACACCATCTTCCTGCCTCCCT	complement component 1, q subcomponent, beta polypeptide
C1qbp	NM_007573.2	AA407365|AA986492|D11Wsu182e|HABP1|P32|gC1qBP	TCCTGAGGATGAGATTGGACACGAAGATGAGGCCGAGAGTGATATTTTCTCTATCAAGGAAGTTAGCTTTCAGGCCACTGGTGACTCTGAGTGGAGGGAT	complement component 1, q subcomponent binding protein
C1ra	NM_023143.3	AI132558|C1r|mC1rA	CAATGAGACCTTCTATGGCCAAGGCCTCATGGGTTATGTCAGCGGATTCGGGATAACAGAAGATAAGTTAGCTTTCGATCTCAGGTTCGTCAGACTGCCT	complement component 1, r subcomponent A
C1s1	NM_144938.2		GGCAGGGTTGATCACTGAGCCGTGTTGGTTATTCAGTTACTATTGCTAACAACATGGCAGAAACCCTTCTATCTTGCGCTATTCCACAGGGATATCTTAT
C2	NM_013484.2	-	ATGGTGTCCTGGACTTTCTGCCACTTTAACATGGTCACTGACTCCTTTATTAGTCTGAACTTCCTGTCTAATACCTCTGAGCGTTCTCACTCCTGGATAC	complement component 2 (within H-2S)
C3	NM_009778.2	AI255234|ASP|HSE-MSF|Plp	AAGACTTCCTAAAGAGGCAAGTGCTGACCAGTGAGAAGACAGTGTTGACAGGAGCCAGTGGACATCTGAGAAGCGTCTCCATCAAGATTCCAGCCAGTAA	complement component 3
C3ar1	NM_009779.2	AZ3B|C3AR|HNFAG09	ATAAGCCAATCTGGTGCCAGAATCATCGAAACGTGAGAACCGCCTTCGCCATCTGTGGATGTGTCTGGGTGGTAGCCTTTGTGATGTGTGTGCCCGTATT	complement component 3a receptor 1
C4b	NM_009780.2	C4|Ss	GTGCAGACCGATCAGCCTATCTATAATCCGGGGCAGCGGGTTCGTTATCGGGTCTTTGCACTGGATCAAAAGATGCGCCCATCCACTGATTTCCTCACCA	complement component 4B (Chido blood group)
C5ar1	NM_007577.3	C5aR|C5r1|Cd88|D7Msu1	CATTGCTCCTCACCATTCCATCCTTCGTGTACCGGGAGGCATATAAGGACTTCTACTCAGAGCACACTGTATGTGGTATTAACTATGGTGGGGGTAGCTT	complement component 5a receptor 1
C6	NM_016704.2	AW111623	CTGATTGACAAGAGTGAAGCCTGTTTCTGTGACCACTACCCATGGACTCACTGGTCCAGCTGTTCTAAGTCCTGCAATTCTGGAACCCAGAGCAGACAGA	complement component 6
C7	XM_356827.6	A530026G17|Gm1238	AGACAAATGTGAAAATGTGGCTAACCCTTCCTGCAACATTGATAAGCCTCCTCCCAACATAGAACTTACCGGTTATGGTTACAACGTAGTTACTGGCCAG	complement component 7
C8a	NM_146148.2	-	TGGCATGTACGCCAAGTTCATCAATGACTATGGCACCCACTACATCACCTCTGGAACCATGGGTGGCATTTATGAATATGTTATGGTGCTTGACAAAGAG	complement component 8, alpha polypeptide
C8b	NM_133882.2	4930439B20Rik|AI595927	GTTACTGCCTGTGCTGGAGGAAGTTTCGGTATTGGTGGTATGGTCTATAAAGTCTATGTCAAAGTGGGCGTTTCCGCAAAGAAATGCAGTGACATTATGA	complement component 8, beta polypeptide
C8g	NM_027062.1	-	GAGCGGCGAGTCAGGGAAGCCAACCTGACAGAAGATCAGATTCTTTTCTTTCCCAAGTATGGTTTCTGCGAGACTGCGGACCAATTACACATCCTGAACG	complement component 8, gamma polypeptide
C9	NM_013485.1	-	TCCTTGCCTCAAACAAAGGTTTCGCTCAAGAAGCATTTTAGCCTTCGGACAGTTTAATGGGAAAAGCTGTGTTGATGTTTTGGGAGACAGACAAGGCTGT	complement component 9
Camp	NM_009921.2	CAP18|Cnlp|Cramp|FALL39|MCLP	AACCCGGCCGCTGATTCTTTTGACATCAGCTGTAACGAGCCTGGTGCACAGCCCTTTCGGTTCAAGAAAATTTCCCGGCTGGCTGGACTTCTCCGCAAAG	cathelicidin antimicrobial peptide
Card11	NM_175362.2	0610008L17Rik|2410011D02Rik|BIMP3|CARMA1	ATTGTTGGACATTCTTCACACCAAGGGACAAAGGGGCTATGTGGTCTTCCTGGAGAGCCTGGAGTTTTACTACCCAGAACTTTACAAACTGGTGACTGGA	caspase recruitment domain family, member 11
Card9	NM_001037747.1	Gm782	ACAGGCCACAAGGGCTACGTGGCTTTCCTCGAGAGCCTGGAGCTCTACTACCCTCAGTTATACCGGAAAGTCACTGGCAAGGAGCCAGCACGCGTCTTCT	caspase recruitment domain family, member 9
Casp1	NM_009807.2	ICE|Il1bc	GACAATAAATGGATTGTTGGATGAACTTTTAGAGAAGAGAGTGCTGAATCAGGAAGAAATGGATAAAATAAAACTTGCAAACATTACTGCTATGGACAAG	caspase 1
Casp3	NM_009810.2	A830040C14Rik|AC-3|Apopain|CASP-3|CC3|CPP-32|CPP32|Caspase-3|Lice|SCA-1|Yama|mldy	GAGGCTGACTTCCTGTATGCTTACTCTACAGCACCTGGTTACTATTCCTGGAGAAATTCAAAGGACGGGTCGTGGTTCATCCAGTCCCTTTGCAGCATGC	caspase 3
Casp8	NM_009812.2	CASP-8|FLICE|MACH|Mch5	TTTCATTCAGGCTTGCCAAGGAAGTAACTTCCAGAAAGGAGTGCCTGATGAGGCAGGCTTCGAGCAACAGAACCACACTTTAGAAGTGGATTCATCATCT	caspase 8
Ccl1	NM_011329.2	BF534335|I-309|Scya1|Tca-3	ATGCTTACGGTCTCCAATAGCTGCTGCTTGAACACCTTGAAGAAAGAGCTTCCCCTGAAGTTTATCCAGTGTTACAGAAAGATGGGCTCCTCCTGTCCTG	chemokine (C-C motif) ligand 1
Ccl11	NM_011330.3	Scya11|eotaxin	CAACCTCCTCTCTTGACACTAACCCAGAGCCTAAGAACTGCTTGATTCCTTCTCTTTCCTAAGACGTGCTCTGAGGGAATATCAGCACCAGTCGCCCAAG	chemokine (C-C motif) ligand 11
Ccl12	NM_011331.2	MCP-5|Scya12	ATGAAGATTTCCACACTTCTATGCCTCCTGCTCATAGCTACCACCATCAGTCCTCAGGTATTGGCTGGACCAGATGCGGTGAGCACCCCAGTCACGTGCT	chemokine (C-C motif) ligand 12
Ccl17	NM_011332.2	Abcd-2|Scya17|Scya17l|Tarc	TCTGTGCAGACCCCAAAGACAAACATGTGAAGAAGGCCATCAGATTGGTGAAAAACCCAAGGCCATGACCTTCCCGCTGAGGCATTTGGAGACGCCAGGG	chemokine (C-C motif) ligand 17
Ccl19	NM_011888.2	CKb11|ELC|MIP3B|Scya19|exodus-3	CTTCTGCCAAGAACAAAGGCAACAGCACCAGAAGGAGCCCTGTGTCTTGAGTAAAGAGATGTGAATCACTCTGGCCCAGGAAACCAAGGACCAGAAGAGA	chemokine (C-C motif) ligand 19
Ccl2	NM_011333.3	AI323594|HC11|JE|MCAF|MCP-1|MCP1|SMC-CF|Scya2|Sigje	TCTTCAGCACCTTTGAATGTGAAGTTGACCCGTAAATCTGAAGCTAATGCATCCACTACCTTTTCCACAACCACCTCAAGCACTTCTGTAGGAGTGACCA	chemokine (C-C motif) ligand 2
Ccl20	NM_016960.1	CKb4|LARC|MIP-3A|MIP-3[a]|MIP3A|ST38|Scya20|exodus-1	GCAGCAAGCAACTACGACTGTTGCCTCTCGTACATACAGACGCCTCTTCCTTCCAGAGCTATTGTGGGTTTCACAAGACAGATGGCCGATGAAGCTTGTG	chemokine (C-C motif) ligand 20
Ccl21a	NM_011124.4	6CKBAC2|6Ckine|ALP|AW987545|CKb9|SCYA21a|SLC|Scya21|Scya21b|Tca4|plt	TTAAGTACAGCCAGAAGAAAATTCCCTACAGTATTGTCCGAGGCTATAGGAAGCAAGAACCAAGTTTAGGCTGTCCCATCCCGGCAATCCTGTTCTCACC	chemokine (C-C motif) ligand 21A (serine)
Ccl22	NM_009137.2	ABCD-1|DCBCK|MDC|Scya22	CCAAGAATCAACTTCCACCCCTCTTCAACCACATGCTAGGGTCTTTTACTTTCTCTGCCCCACACCTTTGACTCCTTGCCTGTGTAGCTGATAGTCGAAG	chemokine (C-C motif) ligand 22
Ccl24	NM_019577.4	CKb-6|MPIF-2|Scya24	CTGGATGCCAAGAAAAACCAGCCTTCTAAAGGGGCCAAGGCAGTGAGAACCAAGTTTGCTGTCCAGAGACGCCGTGGCAATAGCACCGAGGTTTAGCCGC	chemokine (C-C motif) ligand 24
Ccl25	NM_009138.3	A130072A22Rik|AI852536|CKb15|Scya25|TECK	TTCCGCCAGAAAGTAGTGTGTGGGAATCCAGAGGACATGAATGTGAAGAGGGCGATGAGAATCTTGACAGCTAGGAAAAGGCTAGTCCACTGGAAGAGCG	chemokine (C-C motif) ligand 25
Ccl26	NM_001013412.2	Ccl26l	CAGCTATAAGTTCACCGACAAGAGCTGCACCAGTGACGGTGTGATATTCTTTACAAAAACAGGTAAGCAATTCTGTGTCCAGCCAGGGGCCAAATGGGTG	chemokine (C-C motif) ligand 26
Ccl27a	NM_001048179.1	ALP|AW558992|CTACK|CTAK|Ccl27|ESkine|ILC|PESKY|Scya27|Scya27a	GCCTCTGCCCTCCAGCACTAGCTGCTGTACTCAGCTCTATAGACAGCCACTCCCAAGCAGGCTGCTGAGGAGGATTGTCCACATGGAACTGCAGGAGGCC	chemokine (C-C motif) ligand 27A
Ccl28	NM_020279.3	CCK1|MEC|Scya28	GCTGCTGTCATCCTTCATGTTAAACGTAGAAGAATCTGCATCAGCCCGCACAATCGTACTTTGAAGCAGTGGATGAGAGCCTCAGAGGTAAAGAAGAATG	chemokine (C-C motif) ligand 28
Ccl3	NM_011337.1	AI323804|G0S19-1|LD78alpha|MIP-1alpha|MIP1-(a)|MIP1-alpha|Mip1a|Scya3	TCTGTCACCTGCTCAACATCATGAAGGTCTCCACCACTGCCCTTGCTGTTCTTCTCTGTACCATGACACTCTGCAACCAAGTCTTCTCAGCGCCATATGG	chemokine (C-C motif) ligand 3
Ccl4	NM_013652.1	AT744.1|Act-2|MIP-1B|Mip1b|Scya4	TTCTCAGCACCAATGGGCTCTGACCCTCCCACTTCCTGCTGTTTCTCTTACACCTCCCGGCAGCTTCACAGAAGCTTTGTGATGGATTACTATGAGACCA	chemokine (C-C motif) ligand 4
Ccl5	NM_013653.3	MuRantes|RANTES|SISd|Scya5|TCP228	GTCGTGTTTGTCACTCGAAGGAACCGCCAAGTGTGTGCCAACCCAGAGAAGAAGTGGGTTCAAGAATACATCAACTATTTGGAGATGAGCTAGGATAGAG	chemokine (C-C motif) ligand 5
Ccl6	NM_009139.2	MRP-1|Scya6|c10	ATGTAGCCACAGGACTGTCTCTTTCTTCAGATTCATAGAACTACGGGGCCAGTCTGAAACTGGGCTCTTGGGGTGAAATTATCTCACTCACTCACCTTGA	chemokine (C-C motif) ligand 6
Ccl7	NM_013654.2	MCP-3|Scya7|fic|marc|mcp3	ACAGAAGGATCACCAGTAGTCGGTGTCCCTGGGAAGCTGTTATCTTCAAGACAAAGAAGGGCATGGAAGTCTGTGCTGAAGCCCATCAGAAGTGGGTCGA	chemokine (C-C motif) ligand 7
Ccl8	NM_021443.2	1810063B20Rik|AB023418|HC14|MCP-2|Mcp2|Scya8	ACCTGCTGCTTTCATGTACTAAAGCTGAAGATCCCCCTTCGGGTGCTGAAAAGCTACGAGAGAATCAACAATATCCAGTGCCCCATGGAAGCTGTGGTTT	chemokine (C-C motif) ligand 8
Ccl9	NM_011338.2	CCF18|MRP-2|Scya10|Scya9	ATGGCAACCCAGGTACATTCAACTAGGATGAAATAAATTCTGCCTTAGCCCAGTAGTATGTCTGTGTTTGTAAGGACCCAGCTGATTTTCCCACCACCCC	chemokine (C-C motif) ligand 9
Ccnd3	NM_007632.2	9230106B05Rik|AA682053|AL024085|AW146355|C78795	GCCATGATGGTCAGAGAAATACAAACAGGTAAAATCCACACACCAGCATTTCTTTTGAGTCCCTCTTCTGTCCGGGGCTCCAACCTTCTCAGTTGCCAAA	cyclin D3
Ccr1	NM_009912.4	Cmkbr1|Mip-1a-R	CTTCTGATTCAGACCATAGGTGTCAACCAAGGAAGGTCTAAGAAGAGAATGAGGAGACAGTATATAGCTCTCCAAGACTGATACTGACAGTTCTTACAGT	chemokine (C-C motif) receptor 1
Ccr2	NM_009915.2	Cc-ckr-2|Ccr2a|Ccr2b|Ckr2|Ckr2a|Ckr2b|Cmkbr2|mJe-r	ATGAACTAACATAGACAGCTCAGGATTAACAGGGACTTGTGGTTTGTGGTCTGTGGGCTTATCCAAGCATGGTGATTTAGACTCTAAGGTCCGTCTGGAT	chemokine (C-C motif) receptor 2
Ccr3	NM_009914.4	CC-CKR3|CKR3|Cmkbr1l2|Cmkbr3	TGACTTTTGCTACTATCACCAGTATCATTACCTGGGGCCTTGCAGGACTGGCAGCATTGCCTGAATTTATCTTCCATGAGTCTCAAGACAGCTTTGGAGA	chemokine (C-C motif) receptor 3
Ccr4	NM_009916.2	C-C CKR-4|CHEMR1|Cmkbr4|LESTR|Sdf1r	CTACTACGCCGCCGACCAGTGGGTTTTTGGACTAGGTCTGTGCAAGATCGTTTCATGGATGTACCTGGTGGGCTTCTACAGCGGCATCTTCTTCATCATG	chemokine (C-C motif) receptor 4
Ccr5	NM_009917.5	AM4-7|CD195|Cmkbr5	GGAGCAGGGAGAACGAGTCTTTTATCAGGGCCGGGAAATATGCACAAAGAGACTTGAGGCAGGTGCCATGACCCATATGCAAAGGGACGGACACAGGGCC	chemokine (C-C motif) receptor 5
Ccr6	NM_001190333.1	CC-CKR-6|CCR-6|Cmkbr6|KY411	CTACCGTTCTGGGCAGTTACTCATGCCACCAACACTTGGGTTTTCAGCGATGCACTGTGTAAACTGATGAAAGGCACATATGCGGTCAACTTTAACTGTG	chemokine (C-C motif) receptor 6
Ccr7	NM_007719.2	CD197|Cdw197|Cmkbr7|EBI1|Ebi1h	CCCAGATGGTTTTTGGGTTCCTAGTGCCTATGCTGGCTATGAGTTTCTGCTACCTCATTATCATCCGTACCTTGCTCCAGGCACGCAACTTTGAGCGGAA	chemokine (C-C motif) receptor 7
Ccr8	NM_007720.2	C-C|C-C CKR-8|CC-CKR-8|CCR-8|CKR-8|Cmkbr8|mCCR8	GTTCTTCATCACCCTAATGAGTGTGGACAGGTATCTGGCTATTGTCCACGCTGTCTATGCCATCAAGGTGAGGACGGCCAGCGTGGGCACAGCCCTGAGT	chemokine (C-C motif) receptor 8
Ccr9	NM_009913.6	A130091K22Rik|Cmkbr10|GPR-9-6	TATACCATCATCATTCATACCTTGGTACAGGCCAAGAAGTCATCCAAGCACAAGGCCCTCAAGGTGACCATCACTGTCCTCACTGTCTTCATTATGTCTC	chemokine (C-C motif) receptor 9
Ccrl2	NM_017466.4	1810047I05Rik|Ackr5|CCR11|Cmkbr1l2|E01|L-CCR	TGTTTGCGGTGGGTCTCTTGGACAACGTGCTGGCGGTGTTTATCTTGGTGAAATACAAAGGACTCAAGAATCTGGGGAACATCTACTTCCTAAACCTGGC	chemokine (C-C motif) receptor-like 2
Cd14	NM_009841.3	-	CTAGACGAGGAAAGTTGTTCCTGCAACTTCTCAGATCCGAAGCCAGATTGGTCCAGCGCTTTCAATTGTTTGGGGGCGGCAGATGTGGAATTGTACGGCG	CD14 antigen
Cd160	NM_001163496.1	AU045688|By55	CAACTTAGAACAGCTTAGGGTTAAAAGGGATCCTGAGACAGATGGCATCACTGAAAAGTCATCTCAGTTGGTGTTCACCATAGAACAAGCTACACCATCA	CD160 antigen
Cd163	NM_053094.2	CD163v2|CD163v3	TCACGGCACTCTTGGTTTGTGGAGCCATTCTATTGGTCCTCCTCATTGTCTTCCTCCTGTGGACTCTGAAGCGACGACAGATTCAGCGACTTACAGTTTC	CD163 antigen
Cd164	NM_016898.2	A115|A24|AA589639|AW540279|MGC-24|MSSP	ATATTGAAGAAGTCCCACATGGAAGACGCTGTTCCAGGATCTTTACCTTTCCAAAGGATGCATACAGGATATTTTGGAGCATCATCCTCGAAGAAAAGTC	CD164 antigen
Cd180	NM_008533.2	F630107B15|Ly78|RP105	AGGGTTTGAAGAACTCTACGATCCAGTCTCTTTGGCTGGGGACATTTGAGGACATGGATGACGAAGATATTAGTCCTGCCGTGTTTGAGGGTCTCTGTGA	CD180 antigen
Cd19	NM_009844.2	AW495831	CTCAGCGTTGGGCTGCTGGCCTAGGGAGTGTCCCTGGGTCCTATGGAAATCCACGCATTCAAGTCCAGGATACTGGAGCTCAGAGCCATGAAACAGGACT	CD19 antigen
Cd1d1	NM_007639.3	AI747460|CD1.1|Cd1a|Cd1d|Ly-38	GTTTTATGGGATTTGCACTGAACTAGAAAGCATACTTCCTGCCCAAACAGACGCTCTGAGGTTAGTTGGCAAGTGTAAAGTCCAACACCAACCTGGCTGT	CD1d1 antigen
Cd1d2	NM_007640.2	CD1.2|Cd1b|Ly-38	GGAATGCTTCGGAAAGCTTTTTTCATGTAGCATTTCAAGGAAAATATGCCGTGAGATTCCGGGGAACATCTTGGCAGAGGGTCCTAGGGGCCCCATCTTG	CD1d2 antigen
Cd2	XM_006500959.1	LFA-2|Ly-37|Ly37	ACTGTTTTCCTGTTACTCTTCCCTATTCTGGTGGAAGAAGGGATCAGAACTCTTATGCCACTGATAACTGTTGAGTGTCTAGGCGGCTTTCCTGAACCCA	CD2 antigen
Cd200	NM_010818.3	Mox2|OX2	CCCTGCCATCTCCTGGAAGGGTACTGGGACAGGAATTGAGAATAGTACCGAGAGTCACTTCCATTCAAATGGGACTACATCTGTCACCAGCATCCTCCGG	CD200 antigen
Cd200r1	NM_021325.3	CD200R|Mox2r|OX2R	AAGCTACTTCAGCTATTGAGGAGGATGAAATGCAGCCTTATGCTAGCTATACAGAGAAGAGCAATCCACTCTATGATACTGTGACTAAGGTGGAGGCATT	CD200 receptor 1
Cd207	NM_144943.3	-	ATGTCAACAAGCTGCTCAAACAACAGAGTGACATTCTGGAGATGGTGGCTCGAGGCTGGAAGTATTTCTCGGGGAACTTCTATTACTTTTCACGCACCCC	CD207 antigen
Cd209e	NM_130905.2	SIGNR4|mSIGNR4	CCAGTTGGGGAGTGGACTTTCACTCATGCGTTTCCCAGTTCCTACTCCCTGTCTATGGGCATGGAAATCTTAGTATTACCTCTGGGACTCATCAGTCTCC	CD209e antigen
Cd22	NM_001043317.2	A530093D23|Lyb-8|Lyb8	CTCTGACCTGTGGACTGAATTTCTCCTGCTTTGGGTATGACATCCTCTTGAAGTGGTTCCTAGAAGATTCTGAGATCACCTCCATCACCTCTTCTGTCAC	CD22 antigen
Cd244	NM_018729.2	2B4|C9.1|F730046O15Rik|Ly90|NAIL|NKR2B4|Nmrk|SLAMF4	TACAGACAAAAGATGTTTCTGTTCAATGGAAGAAGACAGAACAGGGCTCACACAGAAAAATTGAGATCCTGAATTGGTATAATGATGGTCCCAGTTGGTC	CD244 natural killer cell receptor 2B4
Cd247	NM_001113391.2	4930549J05Rik|A430104F18Rik|AW552088|Cd3|Cd3-eta|Cd3-zeta|Cd3h|Cd3z|Cd3zeta|T3z|Tcrk|Tcrz	GCTTTGGTCTGCTGGATCCCAAACTCTGCTACTTGCTAGATGGAATCCTCTTCATCTACGGAGTCATCATCACAGCCCTGTACCTGAGAGCAAAATTCAG	CD247 antigen
Cd27	NM_001033126.2	S152|Tnfrsf7|Tp55	CTGGGGGAGGACTCTGCTGCCGGATGTGTGAGCCAGGTACATTCTTTGTGAAGGACTGTGAACAAGACAGAACAGCTGCTCAGTGTGATCCCTGTATACC	CD27 antigen
Cd274	NM_021893.2	A530045L16Rik|B7h1|Pdcd1l1|Pdcd1lg1|Pdl1	TGAACTAATATGTCAGGCCGAGGGTTATCCAGAAGCTGAGGTAATCTGGACAAACAGTGACCACCAACCCGTGAGTGGGAAGAGAAGTGTCACCACTTCC	CD274 antigen
Cd276	NM_133983.4	6030411F23Rik|AU016588|B7RP-2|B7h3	TGGTCCATAGACCACCCACAGCCTTACTTTTCCAATGGACTTAATTCCCATCATCCTGCAGCCTCATTTCTCCAGTGACACGATACACGAACCATCCTGC	CD276 antigen
Cd28	NM_007642.4	-	TCTGTCTCTCTCTTTCTCTCCTGTGCATATGTCTCCCCTCCCTCACTTCTCTGTCTCTTCCTCTCTCCCTCTCTCTGTCTTTCTCTGTGTGTCTCTCTGT	CD28 antigen
Cd33	NM_001111058.1	Siglec-3|gp67	ATGACACAGGAATGTACTTCTTCAGAGTGGTCAGAGAACCTTTTGTGAGATATTCTTACAAAAAAAGCCAGCTGTCACTGCATGTGACCTCTCTATCACG	CD33 antigen
Cd34	NM_001111059.1	AU040960	CTGATTATTCGCCTAATAATAGCAGCTTTGAGATGACATCACCCACCGAGCCATATGCTTACACATCATCTTCTGCTCCGAGTGCCATTAAGGGAGAAAT	CD34 antigen
Cd36	NM_007643.3	FAT|GPIV|Scarb3	GGGACCATTGGTGATGAAAAAGCAGAAATGTTCAAAACACAAGTGACTGGGAAAATCAAGCTCCTTGGCATGGTAGAGATGGCCTTACTTGGGATTGGAG	CD36 antigen
Cd37	NM_007645.4	Tspan26	GTACTAGGCGGCCTGATTTTCTGCTTCGGCACCTGGATCCTCATTGACAAGACCAGCTTCGTGTCCTTTGTGGGTTTGTCCTTCGTGCCACTGCAGACTT	CD37 antigen
Cd38	NM_007646.4	Cd38-rs1	TATTCACATGGTAAACCTGAGGTCATAGGGTCATTATAGGGAAGGTGCTGTGTGGGAACTACCCACGTGCCCTGTGCTTTAATCTTTAACTCAACACATC	CD38 antigen
Cd3d	NM_013487.2	T3d	CTGTGTGGAGCTAGACTCGGGCACCATGGCTGGTGTCATCTTCATTGACCTCATCGCAACTCTGCTCCTGGCTTTGGGCGTCTACTGCTTTGCAGGACAT	CD3 antigen, delta polypeptide
Cd3e	NM_007648.4	AI504783|CD3|CD3epsilon|T3e	TGAGTACTGTGTGGAGGTGGACCTGACAGCAGTAGCCATAATCATCATTGTTGACATCTGTATCACTCTGGGCTTGCTGATGGTCATTTATTACTGGAGC	CD3 antigen, epsilon polypeptide
Cd3eap	NM_145822.2	1190028F09|2610103M17Rik|ASE-1|Ase1|CAST|PAF49	ACCTGTCATTAAAGCTGTCGCTGGCCCGCCTGTTTGGAATGGGGTTCTGCCTCTTATTCTCCTGGCTGAGGAGCTTCGGGTGTCTGGGTTCTACATGAGG	CD3E antigen, epsilon polypeptide associated protein
Cd3g	NM_009850.2	Ctg-3|Ctg3|T3g	GCATTGAGCTAAACATAGGCACCATATCCGGCTTTATCTTCGCTGAGGTCATCAGCATCTTCTTCCTTGCTCTTGGTGTATATCTCATTGCGGGACAGGA	CD3 antigen, gamma polypeptide
Cd4	NM_013488.2	L3T4|Ly-4	AAGAGGTGTCCGTACAAAAGTCCACCAAAGACCTCAAGCTCCAGCTGAAGGAAACGCTCCCACTCACCCTCAAGATACCCCAGGTCTCGCTTCAGTTTGC	CD4 antigen
Cd40	NM_011611.2	AI326936|Bp50|GP39|HIGM1|IGM|IMD3|T-BAM|TRAP|Tnfrsf5|p50	GCTGCCCAAACCCGGTTACCTGATTTTGATCCCTGGGACTTCATGGTAAAAGGGAGAGAACCAAATCCAGAGGGTTGTCATTTGACCTCCATGTGTGCTC	CD40 antigen
Cd40lg	NM_011616.2	CD154|CD40-L|Cd40l|HIGM1|IGM|IMD3|Ly-62|Ly62|T-BAM|TRAP|Tnfsf5|gp39	AGCAGTGGATCTGAGAGAATCTTACTCAAGGCGGCAAATACCCACAGTTCCTCCCAGCTTTGCGAGCAGCAGTCTGTTCACTTGGGCGGAGTGTTTGAAT	CD40 ligand
Cd44	NM_009851.2	AU023126|AW121933|AW146109|HERMES|Ly-24|Pgp-1	TCGCTTTGGGTGTGTCCTTCGCGCGCTCCCTCCCTCTTAGGTCACTCACTCTTTCAAAGCCTGGAATAAAAACCACAGCCAACTTCCGAAGCGGTCTCAT	CD44 antigen
Cd46	NM_010778.3	Mcp	TGAGGCCCTTCTGTTTCTGCTGTCTCATTTATCTGATGCCTGTGAACTACCACGGCCATTTGAAGCTATGGAACTCAAGGGTACACCTAAACTCTTTTAT	CD46 antigen, complement regulatory protein
Cd47	NM_010581.3	9130415E20Rik|AA407862|AI848868|AW108519|B430305P08Rik|IAP|Itgp	CTCCTGCTGCTGCGGTTCAGCTCAACTACTGTTTAGTAACGTCAACTCCATAGAGTTCACTTCATGCAATGAAACTGTGGTCATCCCTTGCATCGTCCGT	CD47 antigen (Rh-related antigen, integrin-associated signal transducer)
Cd48	NM_007649.4	AI449234|AW610730|BCM1|BLAST|BLAST-1|BLAST1|Bcm-1|MEM-102|SLAMF2|Sgp-60	TGCGTGAAACTGAGAACGAGTTGAAGATAACCCTGGAAGTATTTGATCCTGTGCCCAAGCCTTCCATAGAAATCAATAAGACTGAAGCGTCGACTGATTC	CD48 antigen
Cd5	NM_007650.3	Ly-1|Ly-12|Ly-A|Lyt-1	ACCAGAACATGTCTTTCCATCGAAGCCACACAGCAACTGTGCGGTCCCAAGTTGAGAACCCAACAGCCTCTCATGTGGACAATGAATACAGCCAGCCTCC	CD5 antigen
Cd53	NM_007651.3	AI323659|Ox-44|Tspan25	ATGGCATCAGTTATTCTGGGTCAAAAGTTCAATTTCCACCCAGGGCAAAATTACACAACAGGCATATGACTTCTAGGAAGTTGAGATCATTGATGGCCAC	CD53 antigen
Cd55	NM_010016.2	Daf|Daf-GPI|Daf1|GPI-DAF	ACAGTTAAAGTTTCAGCAACCCAGCATGTACCTGTTACCAAGACAACAGTACGTCATCCAATAAGAACATCTACAGACAAAGGAGAGCCTAACACAGGTG	CD55 antigen
Cd59b	NM_181858.1	-	CGATTAGACGTGGCAGGCATACAAAGCAAATGCTGTCAGTGGGACTTGTGTAACAAAAATCTTGACGGATTAGAAGAGCCAAACAACGCAGAAACTTCCT	CD59b antigen
Cd6	NM_001037801.2	-	GAAGTGCCTTCCAGAGTTCCAGTCACGATAGAATCTTCTGTGCCGGTGAGCGTGAAGGATAAGGACTCACAAGGGCTGACACTTCTCATTCTCTGTATTG	CD6 antigen
Cd63	NM_001042580.1	C75951|ME491|Tspan30	GTGGGATTGATCGCCATTGGTGTAGCGGTTCAGGTTGTCTTGAAGCAGGCCATTACCCATGAGACTACTGCTGGCTCGCTGTTGCCTGTGGTCATCATTG	CD63 antigen
Cd68	NM_009853.1	Lamp4|Scard1|gp110	AGCCCGAGTACAGTCTACCTGGACTACATGGCGGTGGAATACAATGTGTCCTTCCCACAGGCAGCACAGTGGACATTCATGGCGCAGAATTCATCTCTTC	CD68 antigen
Cd69	NM_001033122.3	5830438K24Rik|AI452015|AIM|VEA	GCAGATTTCAAAGTGCTGGAAAGAAAAGTGCAATACGTGTAGTGGCAGATCTCTGTCAGGACACACCCTGTGGTTTGACCTTGGAATAACTCCAGTCTTG	CD69 antigen
Cd7	NM_009854.1	-	CTCAGGCTTACAATGTGATTTACTTTGAAGACCGGCAGGAGCCCACAGTAGACAGGACCTTCTCAGGCCGAATTAATTTCTCTGGTTCCCAGAAGAACCT	CD7 antigen
Cd70	NM_011617.1	CD27LG|Cd27l|Tnfsf7	CGCCTGACATACCTGGTCCACGGAGATGTCCTCTGTACCAACCTCACCCTGCCTCTGCTGCCGTCCCGCAACGCTGATGAGACCTTCTTTGGAGTTCAGT	CD70 antigen
Cd74	NM_001042605.1	CLIP|DHLAG|HLADG|Ia-GAMMA|Ii	ATGGATAACATGCTCCTTGGGCCTGTGAAGAACGTTACCAAGTACGGCAACATGACCCAGGACCATGTGATGCATCTGCTCACGAGGTCTGGACCCCTGG	CD74 antigen (invariant polypeptide of major histocompatibility complex, class II antigen-associated)
Cd79a	NM_007655.3	Ig-alpha|Iga|Igalpha|Ly-54|Ly54|mb-1	AAATAACAGGAAGTCTCTTGGGGAAGTCCCCACCCCAATTGAAATGCTGGTTTATCTCCCTTATAGGGCCTCACCCTCCTCATGTCCCAAAGCAAGGGGG	CD79A antigen (immunoglobulin-associated alpha)
Cd79b	NM_008339.2	B29|Ig-beta|Igb|Igbeta	CAGACCCAGAATGGCTCTGTCTACACCCTCACTATCCAAAACATCCAGTACGAGGATAATGGTATCTACTTCTGCAAGCAGAAATGTGACAGCGCCAACC	CD79B antigen
Cd80	NM_009855.2	B71|Cd28l|Ly-53|Ly53|MIC17|TSA1	TGGCTTTCCCCATCATGTTCTCCAAAGCATCTGAAGCTATGGCTTGCAATTGTCAGTTGATGCAGGATACACCACTCCTCAAGTTTCCATGTCCAAGGCT	CD80 antigen
Cd81	NM_133655.2	Tapa-1|Tapa1|Tspan28	GGCATCTGGGGCTTCGTAAACAAAGACCAGATCGCCAAGGATGTGAAGCAGTTCTATGACCAGGCCCTTCAGCAAGCTGTGATGGATGATGATGCCAACA	CD81 antigen
Cd83	NM_009856.2	-	CCAGATAGTTTAGTCTGGGTTGAATACAATGGATGTGAAGTTGCTTGGGGAAAGCTGAATGTAGTGAATACATTGGCAACTCTACTGGGCTGTTACCTTG	CD83 antigen
Cd84	NM_001252472.1	A130013D22Rik|CDw84|SLAMF5	CGCCATCTGTGGATCTGGTTCCTTTGCCTACAAACCTGGTCTGAAGCAGCAGGAAAAGATGCAGACCCGGTGGTAATGAATGGGATTCTTGGGGAGTCAG	CD84 antigen
Cd86	NM_019388.3	B7|B7-2|B7.2|B70|CLS1|Cd28l2|ETC-1|Ly-58|Ly58|MB7|MB7-2|TS/A-2	CAAAACATAAGCCTGAGTGAGCTGGTAGTATTTTGGCAGGACCAGCAAAAGTTGGTTCTGTACGAGCACTATTTGGGCACAGAGAAACTTGATAGTGTGA	CD86 antigen
Cd8a	NM_001081110.2	BB154331|Ly-2|Ly-35|Ly-B|Lyt-2	CCACCTTCGTTGTCTATATGGCTTCATCCCACAACAAGATAACGTGGGACGAGAAGCTGAATTCGTCGAAACTGTTTTCTGCCATGAGGGACACGAATAA	CD8 antigen, alpha chain
Cd8b1	NM_009858.2	Cd8b|Ly-3|Ly-C|Lyt-3	GCCACCTCATGAATAAAGTTTTCTGCAAACAGTTTCAGGGCTCTCAGCAGCCATCTTACTCTCTCAGGCCTTGCCGTGGGTTTGGGAGGCTGTTGGCTCA	CD8 antigen, beta chain 1
Cd9	NM_007657.3	Tspan29	CAGCTTTTGGAAAGTTTCCAGGTTAAGCCCTGCCCTGAAGCCATCAGTGAGGTCTTCAACAACAAGTTCCACATCATTGGAGCAGTGGGTATCGGCATCG	CD9 antigen
Cd96	NM_032465.2	1700109I12Rik|Tactile	AACCCTGTGGTAGAGTTGAGGTTTTTGAGCACGAATAGGGTGGCTAGCGTTTGCTTAGCTAGAAACAGCAATCGCCTCCTGTGATCATTACAGAAATGCT	CD96 antigen
Cd97	NM_011925.1	AA409984|TM7LN1	CGTGGCCATCTCAATGGCAGTTGTCAAAATGGATGGCTATGGGCATGCAACATACTGCTGGCTGGACTTTAGGAAGCAGGGCTTTCTCTGGAGCTTTTCG	CD97 antigen
Cd99	NM_025584.2	1110061M03Rik|2410026K10Rik|D4|Pilr-l|pilr-1	CCGCCGTGAAATCACCGCCTGCACCGCCCCTCGCCGCTGCATCAGTGATGTCACTACTGCCAAAGACTCCGCCCACAACTGACCTCTGACCCCGGTGACA	CD99 antigen
Cdh1	NM_009864.2	AA960649|E-cad|Ecad|L-CAM|UVO|Um	TCGAAGTGCCCGAAGACTTTGGTGTGGGTCAGGAAATCACATCTTATACCGCTCGAGAGCCGGACACGTTCATGGATCAGAAGATCACGTATCGGATTTG	cadherin 1
Cdh5	NM_009868.3	7B4|AA408225|Cd144|VE-Cad|VECD|VEcad|Vec	CAGCAACTTCACCCTCATAAACAACCATGACAACACCGCCAACATCACGGTCAAGTATGGGCAGTTTAATCGGGAGCATGCCAAGTTCCACTACCTGCCC	cadherin 5
Cdk1	NM_007659.3	Cdc2|Cdc2a|p34<CDC2>	CCAGATCTCTGTTGGGAAGTAACTGGGTAACAAAAGCCGTTGCACTGGTTTGACAGCTAACAACTGTTGGTACTTTGTATTCAGAAGGAATGAGGTAGCG	cyclin-dependent kinase 1
Cdkn1a	NM_007669.4	CAP20|CDKI|CIP1|Cdkn1|P21|SDI1|Waf1|mda6|p21Cip1|p21WAF	AATACCGTGGGTGTCAAAGCACTTAGTGGGTCTGACTCCAGCCCCAAACATCCCTGTTTCTGTAACATCCTGGTCTGGACTGTCTACCCTTAGCCCGCAC	cyclin-dependent kinase inhibitor 1A (P21)
Ceacam1	NM_001039185.1	Bgp|Bgp1|C-CAM|CD66a|Cc1|Cea-1|Cea-7|Cea1|Cea7|Hv-2|Hv2|MHVR|MHVR1|Mhv-1|bb-1|mCEA1|mmCGM1|mmCGM1a|mmCGM2	CAAGGGAAACACTACGGCTATAGACAAAGAAATTGCACGATTTGTACCAAATAGTAATATGAATTTCACGGGGCAAGCATACAGCGGCAGAGAGATAATA	carcinoembryonic antigen-related cell adhesion molecule 1
Cebpb	NM_009883.3	C/EBPbeta|CRP2|IL-6DBP|LAP|LIP|NF-IL6|NF-M|Nfil6	CGGGCACCGCGCGCACGCACCTGCACAGCGCACCGGGTTTCGGGACTTGATGCAATCCGGATCAAACGTGGCTGAGCGCGTGTGGACACGGGACTGACGC	CCAAT/enhancer binding protein (C/EBP), beta
Cfb	NM_008198.2	AI195813|AI255840|B|Bf|C2|Fb|H2-Bf	GGTCGGGCCTCTGGTGGACTCCGTGAACATCAATGCCTTAGCTTCCAAAAAGGACAATGAGCATCATGTGTTTAAAGTCAAGGATATGGAAGACCTGGAG	complement factor B
Cfd	NM_013459.1	Adn|DF	AGTGTCAATCATGAACCGGACAACCTGCAATCTGCGCACGTACCATGACGGGGTAGTCACCATTAACATGATGTGTGCAGAGAGCAACCGCAGGGACACT	complement factor D (adipsin)
Cfh	NM_009888.3	Mud-1|NOM|Sas-1|Sas1	GAAATTCTCTGCACACCACCGCGAGTGGAAAATGGAGATGGTATAAATGTGAAACCAGTTTACAAGGAGAATGAAAGATACCACTATAAGTGTAAGCATG	complement component factor h
Cfi	NM_007686.2	-	TTCCTTAATTTATGGGAGAACAAAAACAGAGGGACTTGTTCAAGTCAAACTTGTGGACCAAGATGAGAGAATGTTCATATGTAAAAACAGCTGGAGCATG	complement component factor i
Cfp	NM_008823.3	BCFG|Pfc	CGGCCGCAAATTTAATGGGAAGCCATGTGCTGGAAAACTCCAGGATATTCGACACTGCTATAACATCCATAACTGTATCATGAAAGGTTCATGGTCACAG	complement factor properdin
Chil3	NM_009892.2	AI505981|Chi3l3|ECF-L|Ym1	ATTGTGGGATTTCCAGCATATGGGCATACCTTTATCCTGAGTGACCCTTCTAAGACTGGAATTGGTGCCCCTACAATTAGTACTGGCCCACCAGGAAAGT	chitinase-like 3
Chit1	NM_027979.1	2300002L19Rik	GGAGGCAGTTCGGTTCTTTCCCAGGGATGTGGATCCCAACCTGTGTACCCACGTCATCTTTGCTTTTGCTGGAATGGACAACCATCAGCTCAGCACTGTG	chitinase 1 (chitotriosidase)
Chuk	NM_001162410.1	AI256658|Chuk1|Fbx24|Fbxo24|IKBKA|IKK1|Ikka|NFKBIKA	TCGTTTAGAGCTAAGTTCCAAAAACAGAGAGCGATGGTGCCATGAAATCCAGATCATGAAAAAGTTGGACCATGCGAATGTTGTAAAGGCCTGTGATGTC	conserved helix-loop-helix ubiquitous kinase
Ciita	NM_007575.2	C2ta|EG669998|Gm9475	TGCAGCCACTGGCCATGGATGACGAGGTCCTTGATTATATCGTGAGGCAGCCAGACCGTGTTCTGCTCATCCTAGATGCTTTCGAGGAGCTAGAGGCCCA	class II transactivator
Cklf	NM_029295.2	1700001C14Rik|1810018M11Rik|C32|CKLF1|CKLF3|CKLF4|CKLF5|Cklf2|Cklf6|HSPC224|UCK-1	GAAAGAGCCATTAATCGAGAAGGCTTGAAAGAGAGGCGTGACTGTTGGGTCTGTGGGCAAGATGGAGACTCCACGGCCGGTCGTAAGCCGTCGGCCCTTC	chemokine-like factor
Clec4a2	NM_001170332.1	Clec4a|Clecsf6|DCIR|Dcir1	ATGGGCATTCGATTCATTGTTATCCAACCATTACACAGACACCTGGGAAATTCTACAGGTTCACAGAATTTAAGTGGGCAGCAAATGGTTATGCATACAC	C-type lectin domain family 4, member a2
Clec4n	NM_001190320.1	Clec6a|Clecsf10|Nkcl	CTGAAGCGGAGCAGAATTTCATCACCCAGCAGCTGAATGAGTCACTTTCTTACTTCCTGGGTCTTTCGGATCCACAAGGTAATGGCAAATGGCAATGGAT	C-type lectin domain family 4, member n
Clec5a	NM_001038604.1	Clecsf5|Ly100|MDL-1|Mdl1	CGCTGGATCAACAACTCTGTGTTCAATGGCAATGTTACCAATCAGGACCAGAACTTCGACTGTGTCACTATAGGTCTGACGAAGACATATGATGCTGCAT	C-type lectin domain family 5, member a
Clec7a	NM_020008.2	BGR|Clecsf12|beta-GR	GGATGAAGAAGCTGAGACTTTTGTACTTGTCATCTTCACAAAGATGGTGGCACTATCTTCCAGTTAGGAAGTCACTAGACATGGAGTGAGGGCAGCTCAA	C-type lectin domain family 7, member a
Clu	NM_013492.2	AI893575|ApoJ|Cli|D14Ucla3|SP-40|Sgp-2|Sgp2|Sugp-2	TTAATAAGGAGATTCAGAACGCCGTCCAGGGAGTGAAGCACATAAAAACTCTCATAGAAAAAACCAACGCAGAGCGCAAGTCCTTGCTCAACAGTTTAGA	clusterin
Cma1	NM_010780.2	MMCP-5|Mcp-5|Mcp5|Mcpt5	GAGGGAGAATTAACTCTGGAGCTTTTGCCAGCCTGTGAGGAAATCTGGAACTGGAATAGTGCAGGTTTTGTGTGCCATGCGATCTGGCCTGTCTGTAGTT	chymase 1, mast cell
Cmah	NM_001111110.2	-	CATCGAGGATTTAGATGGAAGGTCCGTTAAATGCACAAAGCACAACTGGAAGTTAGACGTGAGCACCATGAAATATATCAACCCTCCAGGGAGCTTCTGT	cytidine monophospho-N-acetylneuraminic acid hydroxylase
Cmklr1	NM_008153.3	ChemR23|DEZ|Gpcr27|mcmklr1	TCGCCACCTTCAAGATGAAGAAGACCGTGAACACTGTGTGGTTTGTCAACCTGGCTGTGGCCGACTTCCTGTTCAACATCTTTTTGCCGATGCACATCAC	chemokine-like receptor 1
Cmpk2	NM_020557.4	1200004E04Rik|TDKI|Tyki	AAAAACTGGGGACTGAGCAGTTTGCTTTCCTTCTGACTGACTGAGCCAGCTGCGGCTGCTGATTCATTTCTGCCTGGCCATGTACCAACTTCTTGGGATA	cytidine monophosphate (UMP-CMP) kinase 2, mitochondrial
Col1a1	NM_007742.3	Col1a-1|Cola-1|Cola1|Mov-13|Mov13	CAATGGTGAGACGTGGAAACCCGAGGTATGCTTGATCTGTATCTGCCACAATGGCACGGCTGTGTGCGATGACGTGCAATGCAATGAAGAACTGGACTGT	collagen, type I, alpha 1
Col3a1	NM_009930.1	AW550625|Col3a-1|MMS10-W|Ms10w|mKIAA4231	CAAGACAGTCTTTGAATATCAAACACGCAAGGCAATGAGACTACCCATCATAGATATCGCACCCTATGACATTGGGGGTCCTGATCAAGAATTTGGTGTG	collagen, type III, alpha 1
Col4a1	NM_009931.2	Bru|Col4a-1|Del(8)44H|Raw|Svc	CTCCAGGGATCACAGGTTCAAAGGGAGATATGGGACTGCCCGGAGTTCCAGGATTTCAAGGTCAGAAAGGGCTTCCTGGTCTGCAGGGAGTGAAAGGAGA	collagen, type IV, alpha 1
Colec12	NM_130449.2	CL-P1|SRCL|Scara4	TAACCCAGGTTCAGCAGAGGAACCTTATCTCAAATCTGCAGCAGTCTGTGGATGACACAAGCCTGGCCATCCAGCGAATTAAGAATGATTTCCAAAATCT	collectin sub-family member 12
Cr2	NM_007758.2	C3DR|CD21|CD35|Cr-1|Cr-2|Cr1	TGGTTTATAGAAATCCGTCTTTGTAAAGAAATCACCTGCCCACCACCTCCTGTTATACACAACGGGACACATACATGGAGTTCCTCAGAAGATGTCCCAT	complement receptor 2
Creb1	NM_001037726.1	2310001E10Rik|3526402H21Rik|AV083133|Creb|Creb-1	TTCTGTCTGGACAGTTCACCAGATTCTCCAGAAGGCTTTCAAACGGCTAAAGTTTGATCTTTGTCCTGCTGAGCTTGCTGGGAAGGAGATAGCATAAAAG	cAMP responsive element binding protein 1
Creb5	NM_172728.2	Crebpa|D430026C09Rik	CATGGAGGTGGCCAGGCTGGTGCGCTCATCTGAGTAGTTCTGATTTATATTTTCAGCAATGTCCACGGACTTGCCCATTACGGAAAGCAGATCAAACCCA	cAMP responsive element binding protein 5
Crebbp	NM_001025432.1	AW558298|CBP|CBP/p300|KAT3A|p300/CBP	TTGGATATTGCTGTGGACGAAAGTATGAGTTCTCCCCACAGACTTTGTGCTGTTACGGAAAGCAGCTGTGTACAATTCCTCGTGATGCAGCCTACTACAG	CREB binding protein
Crp	NM_007768.4	AI255847	TTGTATTTCCCAAGGAGTCAGATACTTCCTATGTGTCTCTGGAAGCAGAGTCAAAGAAGCCACTGAACACCTTTACTGTGTGTCTCCATTTCTACACTGC	C-reactive protein, pentraxin-related
Csf1	NM_001113530.1	C87615|Csfm|MCSF|op	TCCAGCTGCTGGAGAAGATCAAGAACTTCTTTAATGAAACAAAGAATCTCCTTGAAAAGGACTGGAACATTTTTACCAAGAACTGCAACAACAGCTTTGC	colony stimulating factor 1 (macrophage)
Csf1r	NM_001037859.2	AI323359|CD115|CSF-1R|Csfmr|Fim-2|Fms|M-CSF-R|M-CSFR	GTACAAGCAGAAGCCGAAGTACCAGGTGCGCTGGAAGATCATCGAGAGATACGAAGGCAATAGCTACACCTTCATTGACCCTACTCAGTTGCCCTACAAT	colony stimulating factor 1 receptor
Csf2	NM_009969.4	Csfgm|GMCSF|Gm-CSf|MGI-IGM	CTGAATCCAGCTTCTCAGACTGCTGCTTTTGTGCCTGCGTAATGAGCCAGGAACTTGGAATTTCTGCCTTAAAGGGACCAAGAGATGTGGCACAGCCACA	colony stimulating factor 2 (granulocyte-macrophage)
Csf2rb	NM_007780.4	AI848964|AIC2B|Bc|CDw131|Csf2rb1|Csfgmrb|Il3r|Il3rb|Il3rb1|Il5rb	ATTGCGTGTCTGCATTGCTATGAGATGGGTTGCCGAGCCACACCTGTCTTTGGGTCCCTGTTTGCAGGGGTCTTTGCTGTAAGTGCACACGTGCCTTTGT	colony stimulating factor 2 receptor, beta, low-affinity (granulocyte-macrophage)
Csf3	NM_009971.1	Csfg|G-CSF|MGI-IG	TTGTTCTCCTGCTTAGAGCAGAGAGAGAAGGCTCTTGTGTCCTCCTGTGGAGGCCAGGGAAGGAGATGGGTAAATACCAAGTATTGATTCCTGCTGCTGC	colony stimulating factor 3 (granulocyte)
Csf3r	NM_001252651.1	Cd114|Csfgr|G-CSF-R|G-CSFR	CCCAGCCTTCTGCCTCAGGGCTATCTCATTGAGTGGGAAATGAGTTCTCCCAGCTACAATAACAGCTATAAGTCCTGGATGATAGAACCTAACGGGAACA	colony stimulating factor 3 receptor (granulocyte)
Cspg4	NM_139001.2	4732461B14Rik|AN2|NG2	TGGAGCTAGACATCCTGGGAGCCCAAACCCGGAAAATGTTTACCCTGTTGGACGTGGTGAACCGTAAGGCCCGCTTTGTTCACGATGGCTCTGAAGACAC	chondroitin sulfate proteoglycan 4
Ctla4	NM_009843.3	Cd152|Ctla-4|Ly-56	TGGACTCGAGGTCCTGCACCAACTGGCTTGGAAACTAGATGAGGCTGTCACAGGGCTCAGTTGCATAAACCGATGGTGATGGAGTGTAAACTGGGTCTTT	cytotoxic T-lymphocyte-associated protein 4
Ctsg	NM_007800.1	-	CTATGGAAGCAACAATGGTAACCCTCCAGCTGTATTCACCAAAATCCAGAGCTTCATGCCCTGGATCAAAAGAACAATGAGACGCTTTGCACCAAGATAT	cathepsin G
Ctsh	NM_007801.2	AL022844	TGTCATAAAACTCCAGATAAAGTAAACCATGCAGTCCTGGCGGTTGGCTATGGAGAACAGAATGGATTACTCTACTGGATTGTGAAAAACTCTTGGGGCT	cathepsin H
Ctsl	NM_009984.3	1190035F06Rik|Ctsl1|MEP|fs|nkt	TTCTTGTGCGCAGCTAGCCGCCTCAGGTGTTTGAACCATGAATCTTTTACTCCTTTTGGCTGTCCTCTGCTTGGGAACAGCCTTAGCTACTCCAAAATTT	cathepsin L
Ctss	NM_021281.2	-	AGACGCTTCCTATCCCTACAAAGCCACGGATGAAAAGTGTCACTATAACTCAAAAAATCGAGCTGCCACGTGTTCAAGGTACATTCAGCTCCCGTTTGGT	cathepsin S
Ctsw	NM_009985.4	lymphopain	GCCGTCTGAGCATCTTTGCCCACAATCTGGCTCAGGCTCAAAGGCTACAGCAAGAAGACTTGGGTACAGCTGAGTTTGGAGAGACTCCATTCAGTGACCT	cathepsin W
Cx3cl1	NM_009142.3	AB030188|ABCD-3|AI848747|CX3C|Cxc3|D8Bwg0439e|Scyd1	CGTTCTTCCATTTGTGTACTCTGCTGCCGGGTCAGCACCTCGGCATGACGAAATGCGAAATCATGTGCGACAAGATGACCTCACGAATCCCAGTGGCTTT	chemokine (C-X3-C motif) ligand 1
Cx3cr1	NM_009987.3	-	TCCTGTGTTGGTTGTGATAACCATTTCAGAAGTCTCTCCCAGCCTGTTGCTCACGGCGGCATGTCTGATATCTCCTTGGCAGTCTGTATGTTTGTGTCGA	chemokine (C-X3-C motif) receptor 1
Cxcl1	NM_008176.1	Fsp|Gro1|KC|Mgsa|N51|Scyb1|gro	TGCTAGTAGAAGGGTGTTGTGCGAAAAGAAGTGCAGAGAGATAGAGTTTAGTATTATGTTTTGTATGTATTAGGGTGAGGACATGTGTGGGAGGCTGTGT	chemokine (C-X-C motif) ligand 1
Cxcl10	NM_021274.1	C7|CRG-2|INP10|IP-10|IP10|Ifi10|Scyb10|gIP-10|mob-1	AGGACGGTCCGCTGCAACTGCATCCATATCGATGACGGGCCAGTGAGAATGAGGGCCATAGGGAAGCTTGAAATCATCCCTGCGAGCCTATCCTGCCCAC	chemokine (C-X-C motif) ligand 10
Cxcl11	NM_019494.1	Cxc11|H174|I-tac|Ip9|Itac|Scyb11|Scyb9b|b-R1|betaR1	TTAAGGCGTCAAAACATGTGACATCCTGGGAACGTCTGACTGTGAGCCCTCCAATAAGAACTCTGTGCCAGGAACCTGACCCTCTGCTGTCTTGGAACAT	chemokine (C-X-C motif) ligand 11
Cxcl12	NM_021704.3	Pbsf|Scyb12|Sdf1|Tlsf|Tpar1	CTGAAAATCCTCAACACTCCAAACTGTGCCCTTCAGATTGTTGCACGGCTGAAGAACAACAACAGACAAGTGTGCATTGACCCGAAATTAAAGTGGATCC	chemokine (C-X-C motif) ligand 12
Cxcl13	NM_018866.2	4631412M08Rik|ANGIE2|Angie|BCA-1|BLC|BLR1L|Scyb13	CTGAGAGGGAATGCTCAAGCTCCGTTGCATACCCAACCCACATCCTTGTTCCTTAAGAAAGGCTATTTGAGAACAGGCATTTAGTGACAACCCACTTCAG	chemokine (C-X-C motif) ligand 13
Cxcl14	XM_006517307.1	1110031L23Rik|1200006I23Rik|AI414372|BMAC|BRAK|KS1|Kec|MIP-2g|MIP2gamma|NJAC|Scyb14|bolekine	GTGGACGGGTCCAAGTGTAAGTGTTCCCGGAAGGGGCCCAAGATCCGCTACAGCGACGTGAAGAAGCTGGAAATGAAGCCAAAGTACCCACACTGCGAGG	chemokine (C-X-C motif) ligand 14
Cxcl15	NM_011339.2	Il8|Scyb15|lungkine|weche	AGAGAATATTTCCCTTTCCAATTCGGGAGACCTCTAGACACTTTGCTGATTTAGCTCACAACAGTGATAGGAATTTTCTACGGGACTCCAGTGAAGTCAG	chemokine (C-X-C motif) ligand 15
Cxcl16	NM_023158.6	0910001K24Rik|AV290116|BB024863|CXCL16v1|CXCL16v2|SR-PSOX|Zmynd15|b2b498Clo	CGCAGGGTACTTTGGATCACATCCGAAAATACCTGAAAGCATTTCATCGTTGTCCATTCTTTATCAGGTTCCAGTTGCAGTCCAAAAGCGTGTGTGGGGG	chemokine (C-X-C motif) ligand 16
Cxcl2	NM_009140.2	CINC-2a|GROb|Gro2|MIP-2|MIP-2a|Mgsa-b|Mip2|Scyb|Scyb2	GGTGGGGGTGGGGACAAATAGATGCAGTCGGATGGCTTTCATGGAAGGAGTGTGCATGTTCACATCATTTTTTTGTAAGCACCGAGGAGAGTAGAACAGC	chemokine (C-X-C motif) ligand 2
Cxcl3	NM_203320.2	Dcip1|Gm1960	ACTCTCAAGGATGGTCAAGAAGTTTGCCTCAACCCCCAAGGCCCCAGGCTTCAGATAATCATCAAGAAGATACTGAAGAGCGGCAAGTCCAGCTGAGCCG	chemokine (C-X-C motif) ligand 3
Cxcl5	NM_009141.2	AMCF-II|ENA-78|GCP-2|LIX|Scyb5|Scyb6	CCCAGTGAAGATAAGAAGAAAGGGCTGATTCTCTCCACCCACGGATTTTCTTTATGAACTCCCTGCTTTGATGAGAAAAGGGAAACCATTGTCCCTGAAG	chemokine (C-X-C motif) ligand 5
Cxcl9	NM_008599.2	BB139920|CMK|Mig|MuMIG|Scyb9|crg-10	TAGAACTCAGCTCTGCCATGAAGTCCGCTGTTCTTTTCCTCTTGGGCATCATCTTCCTGGAGCAGTGTGGAGTTCGAGGAACCCTAGTGATAAGGAATGC	chemokine (C-X-C motif) ligand 9
Cxcr1	NM_178241.4	Il8ra	TCTCTTAGGAGCCCACTTGATTGAAGATACTTGCGAACGCCGCAATGACATTGACCAGGCCCTGTATATTACTGAGATCCTGGGCTTTTCTCATAGTTGT	chemokine (C-X-C motif) receptor 1
Cxcr2	NM_009909.3	CD128|CDw128|Cmkar2|Gpcr16|IL-8Rh|IL-8rb|IL8RA|Il8rb|mIL-8RH	CCTTGCCTGTCTGGGCTGCATCTAAAGTAAATGGATGGACTTTTGGCTCAACCCTGTGCAAGATATTCTCATACGTGAAGGAGGTTACCTTCTACAGCAG	chemokine (C-X-C motif) receptor 2
Cxcr3	NM_009910.2	Cd183|Cmkar3	GTTGTATGGGGTCTCTGTCTGCTCTTTGCCCTCCCAGATTTCATCTACCTATCAGCCAACTACGATCAGCGCCTCAATGCCACCCATTGCCAGTACAACT	chemokine (C-X-C motif) receptor 3
Cxcr4	NM_009911.3	CD184|Cmkar4|LESTR|PB-CKR|PBSF/SDF-1|Sdf1r	GTTTCAATTCCAGCATATAATGGTGGGTCTCGTCCTGCCCGGCATCGTCATCCTCTCCTGTTACTGCATCATCATCTCTAAGCTGTCACACTCCAAGGGC	chemokine (C-X-C motif) receptor 4
Cxcr5	NM_007551.2	Blr1|CXC-R5|CXCR-5|Gpcr6|MDR15	ACCGTGCCTTTCTCTTAACCAAGCAGAAAGCTGAAACCGATCTACTTTAGGTAGCTGTCTGGTTCCAACCTAACCAGCATTGGGTCAGCCCCATGTTACT	chemokine (C-X-C motif) receptor 5
Cxcr6	NM_030712.4	BB217514|BONZO|STRL33	AGTGAGGAGATATCCACTATGGTTCTTGTTATACAGATGACTCTGGGGTTCTTCCTGCCATTGCTCACTATGATTCTGTGCTACTCAGGCATTATCAAGA	chemokine (C-X-C motif) receptor 6
Cybb	NM_007807.2	C88302|CGD91-phox|Cgd|Cyd|Nox2|gp91-1|gp91phox	ACAGAAGACTCTGTATGGACGGCCCAACTGGGATAACGAGTTCAAGACCATTGCAAGTGAACACCCTAACACCACAATAGGCGTTTTCCTGTGTGGCCCT	cytochrome b-245, beta polypeptide
Cyfip2	NM_001252459.1	1500004I01Rik|6430511D02Rik|AA930218|AU022376|Pir121|mKIAA1168	TATGAGAATAAGATGTACCTGACGCCCAGTGAAAAGCACATGTTGCTCAAGGTGATGGGCTTTGGTCTCTATCTGATGGACGGAAATGTCAGTAACATTT	cytoplasmic FMR1 interacting protein 2
Cyld	NM_001276279.1	2010013M14Rik|2900009M21Rik|C130039D01Rik|CDMT|CYLD1|EAC|mKIAA0849	CTATGACGATCCGGACATCTCAGCTGGGAAGATCAAGCAGTTCTGTAAGACCTGCAGCACTCAGGTTCACCTTCATCCCAGGAGGTTGAATCATTCTTAT	cylindromatosis (turban tumor syndrome)
Ddx58	NM_172689.3	6430573D20Rik|C330021E21|RIG-I|RLR-1	GTACACATCACATTTGCGGAAATACAACGATGCACTCATCATCAGTGAGGATGCACAGATGACAGACGCTCTAAATTACCTCAAAGCCTTCTTCCACGAT	DEAD (Asp-Glu-Ala-Asp) box polypeptide 58
Ddx60	NM_001081215.1	9830118M07	TGCCTTGGTGGAGAAATTGGAGCGGAAATCTGGGAGCATCTCCTTGTTATGATCCGATGTCCCTTTTTGGCCCTTTCAGCTACCATTAGCAACCCTCAGC	DEAD (Asp-Glu-Ala-Asp) box polypeptide 60
Defb1	NM_007843.3	AW260221|BD-1	GGTGTTGGCATTCTCACAAGTCTTGGACGAAGAACAGATCAATACAAATGCCTTCAACATGGAGGATTCTGTCTCCGCTCCAGCTGCCCATCTAATACCA	defensin beta 1
Dll4	NM_019454.2	Delta4	TGGCAATGTCTCCACGCCGGTATTGGGCACCAACTCCTTCGTCGTCAGGGACAAGAATAGCGGCAGTGGTCGCAACCCTCTGCAGTTGCCCTTCAATTTC	delta-like 4 (Drosophila)
Dmbt1	XM_006507298.1	CRP|CRP-[a]|CRP-[b]|Crpd|DBMT1|gp300|p80	GTTCAGCTTCTCAATCAAGCAGTCCCACACCTGATGTGTTCTACCCAACTGACCAAACCACAGCAGAGCAGACAACCGTTCCTGATTATACAACAATAGG	deleted in malignant brain tumors 1
Dock9	XM_976068.1	AA959601|AW538057|B230309H04Rik|D14Wsu89e|Zizimin1|mKIAA1058	AGCTGATCGAGCCACTGGACTACGAAAATGTCATCGTGCAGAAGAAGACGCAGATCCTAAACGACTGCCTGCGGGAGATGCTCCTCTTCCCTTATGATGA	dedicator of cytokinesis 9
Dpp4	NM_001159543.1	Cd26|Dpp-4|THAM	AAGAGGGGATCACTATTTATGTGATGTGGTGTGGGCTACAGAAGAAAGAATTTCACTACAGTGGCTCAGGAGGATTCAGAACTATTCCGTGATGGCTATC	dipeptidylpeptidase 4
Dusp4	NM_176933.4	2700078F24Rik|AI844617|BB104621|E130306H24Rik|MKP2	ACTGGGTGCCGTTCAGATTTTCCTGCCGTGAATCATTTGGTAAGGCCAGATCAGAACCAGATCACTGAAGATGAACTAAAAATGAATCTCCCTCTCGCGG	dual specificity phosphatase 4
Dusp6	NM_026268.2	1300019I03Rik|MKP-3|MKP3|PYST1	TCAGTTCCTCTTGAGCAGCATCGACCAGGCTGCTTTCTTTCTGTGTGTGGCCCCGGGTGTCAAAAGTGTCACCAGCTGTCTGTGTTAGACAAGGTTGCCA	dual specificity phosphatase 6
Ebi3	NM_015766.2	EBI-3|IL-27	ATGTACTGGGCTGCTCCGAAGCACTGGATAATTCACTTGACTTCTTCAGACCTCAATTTCCAACCCTGTGGGATGATCTTTCTTCTTCTGCCGGTGCGGG	Epstein-Barr virus induced gene 3
Ecsit	NM_001253897.1	Sitpec	GCCCTTTCAGGAACTCCCTTTGCTCAGGTGTCCCTCCAGGCTCTACGAGGCCTTCACTGTAGTGCAGCTACACACAAGGATGAGCCGTGGTTGGTTCCTC	ECSIT homolog (Drosophila)
Egfr	NM_207655.2	9030024J15Rik|AI552599|Erbb|Errb1|Errp|Wa5|wa-2|wa2	TGCTACAAACATCAAACACTTCAAATACTGCACTGCCATCAGCGGGGACCTTCACATCCTGCCAGTGGCCTTTAAGGGGGATTCTTTCACGCGCACTCCT	epidermal growth factor receptor
Egr1	NM_007913.5	A530045N19Rik|ETR103|Egr-1|Krox-1|Krox-24|Krox24|NGF1-A|NGFI-A|NGFIA|TIS8|Zenk|Zfp-6|Zif268|egr	CGGCAGCAGCGCCTTCAATCCTCAAGGGGAGCCGAGCGAACAACCCTATGAGCACCTGACCACAGAGTCCTTTTCTGACATCGCTCTGAATAATGAGAAG	early growth response 1
Egr2	NM_010118.2	Egr-2|Krox-20|Krox20|NGF1-B|Zfp-25|Zfp-6	CAGCTCTGTCCCACCTTCTCACGGACGGCCTTCCGAAAACTTAGGCCATTTGAAGGGAGTTGACTGTCACTCCAAGAAATGGGGGAGCAAAAAGAGGGCT	early growth response 2
Egr3	NM_018781.2	Pilot	CCAGGATTACCAATCGGCCAAGCCGGCCTTGGACAGCAATCTTTTCCCCATGATTCCTGACTACAACCTGTACCACCATCCCAACGACATGGGCTCCATT	early growth response 3
Elane	NM_015779.2	Ela2|F430011M15Rik|NE	AGGTTGGGCACAAACAGACCATCACCCAGTGTGCTACAAGAGCTCAATGTGACAGTGGTGACTAACATGTGCCGCCGTCGTGTGAACGTATGCACTCTGG	elastase, neutrophil expressed
Elk1	NM_007922.4	Elk-1	AGGGTCTCATCTTTGCCTAAACTTACCAGTTGGGATACACTTGCTGGCCATCAAGTCTCAAGGATCTACCTGGTTCTACCTTGGGATTACAAGCATGTAC	ELK1, member of ETS oncogene family
Emr1	NM_010130.1	DD7A5-7|EGF-TM7|F4/80|Gpf480|Ly71|TM7LN3	TGATGAGTGCACCCAAGATCCATTACAATGTGGACTGAATTCTGTCTGCACCAATGTACCAGGCTCCTACATCTGTGGCTGCCTCCCTGACTTTCAAATG	EGF-like module containing, mucin-like, hormone receptor-like sequence 1
Eng	NM_001146350.1	AI528660|AI662476|CD105|Endo|S-endoglin	ATTTTCCCGGAATGCTGTCACATCTGGAGCTGACTCTTCAGGCATCCAAGCAAAATGGCACGGAGACCCAGGAGGTGTTCCTGGTCCTCGTTTCGAACAA	endoglin
Entpd1	NM_009848.3	2610206B08Rik|AA408691|Cd39|NTPDase-1	CAAACCCAGTCCAAGCCTGCCCTTTGGATAGGAGAGTTTTCTAAAGTAGATAAATATGTGCTAAAGCCAAAGAGTCCTTGCCAAGGAGCTTATGTGCTCG	ectonucleoside triphosphate diphosphohydrolase 1
Eomes	NM_010136.2	C77258|TBR-2|Tbr2	ACTGAAAAGGTCGTTCAAGGTGCTGGATTGATTCATTTATGGGAAACGAGAAATGTTCAGAAAAAGCAGGCTATGAAGAACGAGTGCCCGGTGCTATTAA	eomesodermin homolog (Xenopus laevis)
Ep300	NM_177821.6	A430090G16|A730011L11|KAT3B|p300|p300 HAT	TGGGACCTTTCTGGAGAATCGAGTGAATGACTTTCTGAGGCGACAAAATCACCCTGAATCAGGAGAGGTCACTGTTCGGGTTGTTCATGCTTCTGACAAA	E1A binding protein p300
Epcam	NM_008532.2	CD326|EGP|EGP-2|Egp314|Ep-CAM|EpCAM1|GA733-2|Ly74|TROP1|Tacsd1|Tacstd1|gp40	TGAAATTTGTACTCGTAAATACAAGCAGCTGGACACCGGCATTACCGATCGTAAAATTAGACGAACGTCTTATAGGTGCAGGTCCAGTGTGGTACTCAGA	epithelial cell adhesion molecule
Epsti1	NM_029495.2	2310046K10Rik|5033415K03Rik|BRESI1	CTCAGCCCAGGAAGCTAACCTGTGAGAAAGTCCAAGGGTGTCCGGGTAGAGAATGAATGAGGAAGTTCTCTGAACCCAGCGGGTGGTTAAAGAGAAATCG	epithelial stromal interaction 1 (breast)
Erbb2	NM_001003817.1	Erbb-2|HER-2|HER2|Neu|c-erbB2|c-neu|mKIAA3023	AGATCACAGGTTACCTATACATTTCAGCATGGCCAGAGAGCTTCCAAGACCTCAGTGTCTTCCAGAACCTTCGGGTCATTCGGGGACGGATTCTCCATGA	v-erb-b2 erythroblastic leukemia viral oncogene homolog 2, neuro/glioblastoma derived oncogene homolog (avian)
Ets1	NM_001038642.1	AI196000|AI448617|D230050P06|Ets-1|Tpl1	GAAAGAGGATGTGAAACCATATCAGGTTAATGGAGCCAACCCTACCTACCCAGAATCCTGTTACACCTCGGATTACTTCATCAGCTACGGTATCGAGCAT	E26 avian leukemia oncogene 1, 5' domain
Ewsr1	NM_007968.3	AU018891|Ews|Ewsh	ATATGCACAGACCACCCAGGCATATGGGCAACAAAGCTATGGAACCTATGGACAGCCTACTGATGTCAGCTATACTCAGGCTCAGACCACTGCCACCTAC	Ewing sarcoma breakpoint region 1
F12	NM_021489.2	FXII|HAF	CCTCACTGGGAAACATTGCCAGAAAGAGAAATGCTTTGAGCCTCAGCTTCTCAAGTTCTTCCACGAGAATGAGCTATGGTTTAGAACGGGGCCAGGAGGT	coagulation factor XII (Hageman factor)
F13a1	NM_001166391.1	1200014I03Rik|AI462306|F13a	TTTCTTCTTGGCAAAGCCAGAGAAAGGTCTTTCATCTTGCACCTGCAGCCAAGGAACTGCCTGCCAAATTTCACAGATTACCTTGTGAGAAGATGTGGCC	coagulation factor XIII, A1 subunit
F2rl1	NM_007974.4	Gpcr11|PAR-2|Par2	GCTGGCCATGTACTTCATCTGCTTTGCTCCTAGCAACCTTCTGCTCGTAGTGCATTATTTCCTAATCAAAACCCAGAGGCAGAGCCACGTCTACGCCCTC	coagulation factor II (thrombin) receptor-like 1
Fadd	NM_010175.5	Mort1/FADD	TTAAGTGGCAGTATTGAGTTACTACTGTTGCAGGGCTTTTGGGCCACCAAAGAAACTTATCCCTTTGTACAGAGTCCCTTCAACCACGTTGGGGATTAAA	Fas (TNFRSF6)-associated via death domain
Fap	NM_007986.2	-	CTCTGGCGATATTCATACACAGCGACATACTACATCTACGACCTTCAGAATGGGGAATTTGTAAGAGGATACGAGCTCCCTCGTCCAATTCAGTATCTAT	fibroblast activation protein
Fas	NM_007987.2	AI196731|APO1|APT1|CD95|TNFR6|Tnfrsf6|lpr	CCACTTGTATTTATATATCGAAAGTACCGGAAAAGAAAGTGCTGGAAAAGGAGACAGGATGACCCTGAATCTAGAACCTCCAGTCGTGAAACCATACCAA	Fas (TNF receptor superfamily member 6)
Fasl	NM_010177.3	APT1LG1|CD178|CD95-L|CD95L|Fas-L|Faslg|Tnfsf6|gld	CATTTAACAGGGAACCCCCACTCAAGGTCCATCCCTCTGGAATGGGAAGACACATATGGAACCGCTCTGATCTCTGGAGTGAAGTATAAGAAAGGTGGCC	Fas ligand (TNF superfamily, member 6)
Fcer1a	NM_010184.1	FcERI|Fce1a|Fcr-5|fcepsilonri	GAGAAATCTGTACTGACCTTGGACCCACCATGGATTAGAATATTTACAGGAGAGAAAGTGACCCTTTCCTGCTATGGGAACAATCACCTTCAAATGAACT	Fc receptor, IgE, high affinity I, alpha polypeptide
Fcer1g	NM_010185.4	AI573376|CD23|FcR-gamma|FcR[g]|FcRgamma|Fce1g|FcepsilonRI|Ly-50	CTATAGCCAGCCGTGAGAAAGCAGATGCTGTCTACACGGGCCTGAACACCCGGAGCCAGGAGACATATGAGACTCTGAAGCATGAGAAACCACCCCAGTA	Fc receptor, IgE, high affinity I, gamma polypeptide
Fcer2a	NM_001253737.1	CD23|Fce2|Fcer2|Ly-42	CCCAATCAAAATACACCATCACATCATAGCCCAGTCTAACAGACCGCCCTTTTTCTCTTCATAAAATTACACCTGCAACCAGGCGTAGTGGTGCAGGCCT	Fc receptor, IgE, low affinity II, alpha polypeptide
Fcgr1	NM_010186.5	AI323638|AV092959|CD64|FcgammaRI|IGGHAFC	GAGACAGTTCCACACAATGGTTTATCAACGGAACAGCCGTTCAGATCTCCACGCCTAGTTATAGCATCCCAGAGGCCAGTTTTCAGGACAGTGGCGAATA	Fc receptor, IgG, high affinity I
Fcgr2b	NM_001077189.1	AI528646|CD32|F630109E10Rik|Fc[g]RII|FcgRII|Fcgr2|Fcgr2a|Fcr-2|Fcr-3|Ly-17|Ly-m20|LyM-1|Lym-1|fcRII	TTGGTTCCCAATGGTTGACTGTACTAATGACTCCCATAACTTACAGCTTCCCAACTCAAGACTCTTCTGCTATCGATCCACACTGCCACTAAAATTAATC	Fc receptor, IgG, low affinity IIb
Fcgr3	NM_010188.5	CD16	TCTGACCTCCACCATCCACCATGGCAGGTGCACACAATAAATTAAAATGTCATGTATATTTTTAAACAAGAGACAGGGGCAGGCTAAGGGTTGATGGCAT	Fc receptor, IgG, low affinity III
Fcgr4	NM_144559.1	4833442P21Rik|CD16-2|FcgRIV|FcgammaRIV|Fcgr3a|Fcrl3	GGCGATCCAGGGTCTCCATCCATGTTTCCACCGTGGCATCAAATCACATTCTGCCTGCTGATAGGACTCTTGTTTGCAATAGACACAGTGCTGTATTTCT	Fc receptor, IgG, low affinity IV
Fez1	NM_183171.4	UNC-76|UNC76	GAAGCTCTGAATGGCAACAGCTCTGACATTGAGATTCATGAGAAGGAAGAAGAAGAGTTCAATGAGAAGAGTGAAAATGACTCTGGCATCAATGAGGAGC	fasciculation and elongation protein zeta 1 (zygin I)
Flt3	NM_010229.2	B230315G04|CD135|Flk-2|Flk2|Flt-3|Ly72|wmfl	CGCCCTACAGGCCGTTGCTTCGCTGGACTTTTCTCTAGATGCTGTCTGCCATTACTCCAAAGTGACTTCTATAAAATCAAACCTCTCCTCGCACAGGTGG	FMS-like tyrosine kinase 3
Flt3l	NM_013520.2	Flt3lg|Ly72L	GGTCTAAGATGCAAACGCTTCTGGAGGACGTCAACACCGAGATACATTTTGTCACCTCATGTACCTTCCAGCCCCTACCAGAATGTCTGCGATTCGTCCA	FMS-like tyrosine kinase 3 ligand
Fn1	NM_010233.1	E330027I09|Fn|Fn-1	TCCAGACCCTACCGTGGACCAGGTTGATGATACTTCCATTGTTGTTCGGTGGAGTAGACCCCAGGCACCTATCACAGGGTATAGAATTGTCTATTCACCT	fibronectin 1
Fos	NM_010234.2	D12Rfj1|c-fos|cFos	AGCTGGTGCATTACAGAGAGGAGAAACACGTCTTCCCTCGAAGGTTCCCGTCGACCTAGGGAGGACCTTACCTGTTCGTGAAACACACCAGGCTGTGGGC	FBJ osteosarcoma oncogene
Foxj1	NM_008240.3	FKHL-13|HFH-4|Hfh4	TAAGCCCGCTAGGGCCTTTCCCTGGTCCATCACCTGCACAAGGGAGGCTACAAACCTTCCAGCCTGACTTGAGGCTAAGAGCATCAGGAAGATGGGGTGT	forkhead box J1
Foxp3	NM_054039.2	JM2|scurfin|sf	TGCCTTCAGACGAGACTTGGAAGACAGTCACATCTCAGCAGCTCCTCTGCCGTTATCCAGCCTGCCTCTGACAAGAACCCAATGCCCAACCCTAGGCCAG	forkhead box P3
Fpr2	NM_008039.2	E330010I07Rik|Fpr-rs2	GTGAGAGATTTATTCATTCCCTGCCTTATAGTCTTGAGAGAGCCCTGAGTGAGGATTCTGGTCAAACCAGTGATTCAAGCACCAGTTCTACTTCACCTCC	formyl peptide receptor 2
Fut7	NM_001177367.1	AI853193|FTVII|Fuc-TVII|FucT-VII	GATGCCTTTGTACACGTGGACGACTTCAGCTCTGCCCGTGAACTGGCTGTCTTCCTCGTCAGCATGAATGAGAGTCGTTATCGTGGCTTCTTTGCTTGGC	fucosyltransferase 7
Fyn	NM_008054.2	AI448320|AW552119	TTCTTATCCGCGAGAGCGAAACCACCAAAGGTGCCTACTCACTTTCCATCCGTGATTGGGATGATATGAAAGGGGACCACGTCAAACATTATAAAATCCG	Fyn proto-oncogene
Gata3	NM_008091.3	Gata-3|jal	CATGCGTGAGGAGTCTCCAAGTGTGCGAAGAGTTCCTCCGACCCCTTCTACTTGCGTTTTTCGCAGGAGCAGTATCATGAAGCCCGAAAGCGACAGATCT	GATA binding protein 3
Gbp2b	NM_010259.2	5830475C06|Gbp-1|Gbp1|Mag-1|Mpa-1|Mpa1	TCAAGAACATGCCTCCACCTCGATCATGCACCATACTTTAAAATCTGAACAGACTAAAGCTCTCTACCCTGTTTCCACTCATCAAGGAAAAAACTTCGGG	guanylate binding protein 2b
Gbp5	NM_153564.2	5330409J06Rik|Gbp5a	TCGTTCAAGGATGAGGGTGAATTTTTCCAGAAAGAATTGGAGAGCCTACTAAGTGCAAAGCAGGATGAGATTTGTAAGAAGAACGCGGATGCTTCTGCAG	guanylate binding protein 5
Gfi1	NM_010278.2	AW495828|Gfi-1|Pal-1|Pal1	CAAAGCTCATCATGGTTAGTCCCCTTCACCTTCCTTCCCGGAGCTGCTGGAGGAGATGAACTCCCGTTTCTAAGGTCAACCCAGAGTGGGAACCGCAGCA	growth factor independent 1
Glycam1	NM_008134.2	MC26|Sgp50|glyCAM-1	ACTTCAAATGAAGACTCAGCCCACAGATGCCATTCCAGCTGCCCAGTCCACTCCCACCAGCTACACCAGTGAGGAGAGTACTTCCAGTAAGGACCTTTCC	glycosylation dependent cell adhesion molecule 1
Gpi1	NM_008155.4	Amf|Gpi|Gpi-1|Gpi-1r|Gpi-1s|Gpi-1t|Gpi1-r|Gpi1-s|Gpi1-t|Gpi1s|MF|NK|NK/GPI|Nlk|Org|Pgi|Phi	CGACCAACTCTATTGTGTTTACCAAGCTGACACCCTTCATTCTGGGGGCCTTGATTGCCATGTATGAGCACAAGATCTTTGTTCAGGGCATCATGTGGGA	glucose phosphate isomerase 1
Gpr183	NM_183031.2	Ebi2	CAGCCAGGGTATTAATGCCTCTGCATTACAGCCTGGTCTTCATCATTGGGCTGGTGGGAAACCTGCTGGCCTTGGTTGTCATTGTTCAAAACAGAAAAAA	G protein-coupled receptor 183
Gpr44	XM_006526695.1	Crth2|Grp45|Ptgdr2	ATCAGAATGGGTGGTTCTGAAGAGTGCAGGAGCGCTGTCTTCTGAGCATCCCATGACACTGACAGTGCAGCTTGAAGGGATGTCTCACAGCAGAAAGAGA	G protein-coupled receptor 44
Gtf3c1	NM_207239.1	-	ACCAACGGCATGCTAGACCAGCCTGATCATTTTTCTTTCAAGGACCTGGATAGCAGTGACCCTTCAAATGACCTGGTGGCATTTTCTTTGGACAGCCCTG	general transcription factor III C 1
Gzma	NM_010370.2	AW494114|Ctla-3|Ctla3|Hf|SE1|TSP-1|TSP1	CTGTGCTGGCGCTTTGATTGAAAAGAACTGGGTGTTGACTGCTGCCCACTGTAACGTGGGAAAGAGATCTAAGTTCATTCTTGGGGCTCACTCAATCAAT	granzyme A
Gzmb	NM_013542.2	AI553453|CCP-1/C11|CCP1|Ctla-1|Ctla1|GZB	TTCTGCCACCATGCTGTGACAACCCAACTGACATCTTCCTATGGAAGTTTGCCCTCTCCACAAAAGAAGTAGAATGTTTGCATTGGAGCTGGGCATGCTC	granzyme B
Gzmk	NM_008196.1	-	CATCCCATTCTCACGACTTCAGTCCGGTTCCGCATCGCATGACATCATGCTGATAAAGCTTCGCACTGCTGCAGAACTAAACAAGAATGTCCAACTGCTT	granzyme K
Gzmm	NM_008504.2	Lmet1|MMET-1	CAGAACCTGAAGCTGGTGCTTGGCCTGCACAACCTCCATGATCTCCAAGATCCTGGCCTCACCTTCTACATCCGGGAAGCCATTAAACACCCTGGCTACA	granzyme M (lymphocyte met-ase 1)
H2-Aa	NM_010378.2	Aalpha|H-2Aa|H2Aa|I-Aalpha|IAalpha|Ia-1|Ia1	TCAGAAATAGCAAGTCAGTCGCAGACGGTGTTTATGAGACCAGCTTCTTCGTCAACCGTGACTATTCCTTCCACAAGCTGTCTTATCTCACCTTCATCCC	histocompatibility 2, class II antigen A, alpha
H2-Ab1	NM_207105.2	AI845868|Abeta|H-2Ab|H2-Ab|I-Abeta|IAb|Ia-2|Ia2|Rmcs1	AAGGCATTTCGTGTACCAGTTCATGGGCGAGTGCTACTTCACCAACGGGACGCAGCGCATACGATATGTGACCAGATACATCTACAACCGGGAGGAGTAC	histocompatibility 2, class II antigen A, beta 1
H2-D1	NM_010380.3	H-2D|H2-D	GTGACAGACGATGTGTTCAGGTCTCTCCTGTGACATCCAGAGCCCTCAGTTCTCTTTACACAACATTGTCTGATGTTCCCTGTGAGCTTGGGTTCAGTGT	histocompatibility 2, D region locus 1
H2-DMa	NM_010386.3	H-2Ma|H2-Ma	AGCTGTCGATGGGCTGACCTTCCAGGCTTTCTCTTATTTAAACTTCACACCGGAACCCTTTGACCTTTACTCCTGCACTGTGACACACGAGATTGACCGC	histocompatibility 2, class II, locus DMa
H2-DMb1	NM_010387.2	AI385589|H-2Mb1|H2-Mb1	CTCTATTCAGGTCCCCTTCCTGAAATAAATATTAGTAGTTTGGGGGGGTATTTATAATGAAGTCTGTCCCAGGTGGGGGAGCTGAGGTGAGCTGAAATGA	histocompatibility 2, class II, locus Mb1
H2-DMb2	NM_010388.4	H-2Mb2|H2-Mb2	TTTGGGGTGCTGTCTAGATTGGCTGAAATAATTTCAAATATCCTCAACGAACAGGAGAGCCTTATTCATCGCTTGCAAAACGGGCTTCAGGACTGTGCCA	histocompatibility 2, class II, locus Mb2
H2-Ea-ps	NM_010381.2	AI323765|E-alpha-f|H-2Ea|H2-Ea|I-Ealpha|Ia-3|Ia3	ATCATGAAGGGTATTAAAAAACGCAATGTTGTAGAACGCCGACAAGGAGCCCTGTGAGATACCTGGAGGCAATGCCTTCAGTTAAAGTTCAGTGAAGAAA	histocompatibility 2, class II antigen E alpha, pseudogene
H2-Eb1	NM_010382.2	H-2Eb|H2Eb|Ia-4|Ia4	AAACATGTCCTGCTTGGCCCACATCCCTCCAGAGACACTGCTCTTCCAGGACCTGGCTCCTCCTGATTCTCCACCCTGGAGATCTGTGCTCCTGATGGCT	histocompatibility 2, class II antigen E beta
H2-K1	NM_001001892.2	H-2K|H-2K(d)|H2-K|K-f	TCTTCCCTTCCACAGCCAACCTTGCTGGTTCAGCCAAACACTGAGGGACATCTGTAGCCTGTCAGCTCCATGCTACCCTGACCTGCAACTCCTCACTTCC	histocompatibility 2, K1, K region
H2-M3	NM_013819.2	H-2M3|Hmt|M3a|R4B2	GAGTCTCCTCTCCATACCTGTGTCTCCTCCTTTTCTCACCTGTACCACAGGGGGATCCAGGACTTCTTCATCCCTTGTGGAACTTTAGGTTTCTATGGGC	histocompatibility 2, M region locus 3
H2-Ob	NM_010389.3	A-beta-2|A-beta2|H-2Ab|H-2I|H-2Ob|H2-Ab|H2-Ab2|H2-IAb2|Ob	TTTCTATGAGTTAGCATCTGATGCAGACTTGGGGTGAGACTCTAGTCTGATTGTTTTGGAGTCTGGAGGAGGCCATGACCTTTTCTGGAGTTACAGTGTA	histocompatibility 2, O region beta locus
H2-Q1	NM_010390.3	H-2Q1|Q1|Q1b|Q1d|Q1k|Qa-1|Qa1|Qed-1	TACTACAACCAGAGCAAGGGCGGCATTCACACCTTCCAGAAGTTGTCTGGCTGTGATCTGGGGTCAGATGGGCGCCTTCAAAGCGGGTACCTGCAGTTCG	histocompatibility 2, Q region locus 1
H2-Q10	NM_010391.4	H-2Q10|Q10|Qa10	TGAGCCCCTCACCCTGAGATGGGAACCTCCTCCTTCCACTGACTCTATCATGTCACACATTGCTGATCTGCTGTGGCCATCATTAAAGCTCTGGTGGTAT	histocompatibility 2, Q region locus 10
H2-Q2	NM_010392.2	BE136769|ENSMUSG00000079507|Gm11132|H-2Q2|gs14-2	ACCTGGCAGCACTGAAGACCCGAAGCAAGTTGGAGCAGGCTGGTCTTGCAGAGAAGCGCAGGGCCTACCTGGAGGTCGATTGCTTGACGTGGCTCCGCAG	histocompatibility 2, Q region locus 2
H2-T23	NM_010398.3	37b|37c|H-2T23|H2-Qa1|Qa-1|Qa-1(b)|Qa1|Qed-1|T18c|T18c(37)|T23b|T23d	CCTACGATGGCCAGGATTACATCTCCCTGAACGAGGACCTGCGTTCCTGGACCGCGAATGACATAGCCTCACAGATCTCTAAGCACAAGTCAGAGGCAGT	histocompatibility 2, T region locus 23
H60a	NM_010400.2	H60	GGGCAAGGAGTTGGCCAGTTTTCAAAGGTAATTAGGAATATATGGCAAGTACAGCCAGTGATTTGGATGGAGCTGGCAAAGTAAGACACAATTTAATGTG	histocompatibility 60a
Hamp	NM_032541.1	Hamp1|Hepc|Hepc1	AAGAGAGACACCAACTTCCCCATCTGCATCTTCTGCTGTAAATGCTGTAACAATTCCCAGTGTGGTATCTGTTGCAAAACATAGCCTAGAGCCACATCCT	hepcidin antimicrobial peptide
Havcr2	NM_134250.2	TIM-3|Tim3|Timd3	TGGAAAATGCTTATGTGTTTGAGGTTGGTAAGAATGCCTATCTGCCCTGCAGTTACACTCTATCTACACCTGGGGCACTTGTGCCTATGTGCTGGGGCAA	hepatitis A virus cellular receptor 2
Hc	NM_010406.1	C5|C5a|He	CTACACACTGAATTTGGTCGCTACTCCTCTTTTCGTGAAGCCCGGGATTCCATTTTCCATCAAGGCACAGGTTAAAGATTCACTCGAGCAGGCGGTAGGA	hemolytic complement
Hck	NM_010407.3	AI849071|Bmk	GAGGACTTCACAATCTCTTTCTGACTCTAGTCATCTGCAATCCGCCACTCTCAGGGCCTCCAAGTTGGTATGTCTCATTTGCCTGGAATGACTGAATTCA	hemopoietic cell kinase
Hcst	NM_011827.3	DAP10|KAP10	CATCGGCAGGTTCCTGCTCCGGATGTGGGACTCTGTCTCTGCCACTCCTGGCAGGCCTAGTGGCTGCAGATGCGGTCATGTCACTCCTAATTGTAGGGGT	hematopoietic cell signal transducer
Herc6	NM_025992.2	1700121D12Rik|2510038N07Rik|4930427L17Rik|AI451296|CEB1|Herc5	CCACAACTCATAGAAGGAATTGGTGGCCGTGTTTCACAGATAGAGTGCGCAAGTTATCACACCATTGCATATGTCTACACCACTGGTCAGGTGGTATCTT	hect domain and RLD 6
Hif1a	NM_010431.2	AA959795|HIF1alpha|MOP1|bHLHe78	ACCATGATATGTTTACTAAAGGACAAGTCACCACAGGACAGTACAGGATGCTTGCCAAAAGAGGTGGATATGTCTGGGTTGAAACTCAAGCAACTGTCAT	hypoxia inducible factor 1, alpha subunit
Hmgb1	NM_010439.3	DEF|HMG-1|Hmg1|SBP-1|amphoterin|p30	GTGGGACTATTAGGATCAAGCAATCTGAACGTCTGTCCTTGAAGGACTGATAGAAAAGTACCTTCTAATCCTTACACGAGGACTCTCCTTTAACCGCCAT	high mobility group box 1
Hras	NM_008284.2	H-ras|Ha-ras|Harvey-ras|Hras-1|Hras1|Kras2|c-H-ras|c-Ha-ras|c-rasHa|ras	CAAATGTTCAGCTTCCCTTGTCTGTGTGTATCTGGGGCTCCTGAGGTATCATCTGGAGCGTCAGTGACACCTTCGGAGCCTTGTTGGTCATGAACTTAAG	Harvey rat sarcoma virus oncogene
Hsd11b1	NM_008288.2	-	CAGGTCCCTGTTTGATGGCAGTTATGAAAAATTACCTCCTCCCGATCCTGGTGCTCTTCCTGGCCTACTACTACTATTCTACAAATGAAGAGTTCAGACC	hydroxysteroid 11-beta dehydrogenase 1
Hspb2	NM_024441.3	27kDa|2810021G24Rik|HSP27|MKBP	CTGTCTACCTCCCGTGGTGATTCCATAAATCCACCACACCCCAGAGGGAGCAGCATCCCTGGGAGATGGCATCGGTGCATGGTCCACAGTGTATGGTTTG	heat shock protein 2
Icam1	NM_010493.2	CD54|Icam-1|Ly-47|MALA-2	CACATGGGTCGAGGGTTTCTCTACTGGTCAGGATGCTTTTCTCATAAGGGTCGACTTTTTTCACCAGTCACATAAACACTATGTGGACTGGCAGTGGTTC	intercellular adhesion molecule 1
Icam2	NM_010494.1	CD102|Icam-2|Ly-60	GAAGTGGAAACAGTTCTTAGTCTCAAACGTCTCCAAAGACACGGTCTTCTTTTGCCATTTCACGTGTTCGGGAAAGCAGCACTCGGAGAGTCTCAACATC	intercellular adhesion molecule 2
Icam4	NM_023892.2	1810015M19Rik|Cd242|ICAM-4	GGATTCTTGGTGGTGAGCCTGAGAAGAGGTGGCCGAGTGATTTATCATGAAAGCCTGGAGCGCTTCACCGGTTCAGATTTGGCTAATGTCACTTTGACCT	intercellular adhesion molecule 4, Landsteiner-Wiener blood group
Icos	NM_017480.1	AILIM|CCLP|CRP-1|H4|Ly115	TTCACAATGGAGGTGTACAGATTTCTTGTAAATACCCTGAGACTGTCCAGCAGTTAAAAATGCGATTGTTCAGAGAGAGAGAAGTCCTCTGCGAACTCAC	inducible T cell co-stimulator
Icosl	NM_015790.3	AU044799|B7-H2|B7RP-1|B7h|BG071784|GI50|GL50|GL50-B|ICOS-L|Icoslg|LICOS|Ly115l|mKIAA0653	CCCCACAGACGCCATTTCAACTTGAGTGGTCTGTATGTCTATTGGCAAATCGAAAACCCAGAAGTTTCGGTGACTTACTACCTGCCTTACAAGTCTCCAG	icos ligand
Ido1	NM_008324.1	Ido|Indo	ACATGGACATTCTGTTCTCATTTCCTGGTGGGGACTGCGACAAGGGCTTCTTCCTCGTCTCTCTATTGGTGGAAATCGCAGCTTCTCCTGCAATCAAAGC	indoleamine 2,3-dioxygenase 1
Ifi27	NM_026790.2	1110013J02Rik|2900026P10Rik|D12Ertd647e|ISG12a|Ifi27l1	GGTTCCTGTTTGGAAACTTAACTGGTCCTCATGGCGTTTTCGGGCACAGGGACACTGGTGGCTTCCATTGTCTCCAAGATGACATCTTCAGCAGCCATGG	interferon, alpha-inducible protein 27
Ifi35	NM_027320.4	2010008K16Rik|AW986054|IFP35|ifi-35	GTCTCTCCCTATGTGAGTGGTGAGATCCAGAAAGCCGAGATCAAATTCCAGCAAGCCCCTCATTCAGTGCTGGTGACAAATATTCCTGATGTCATGGATG	interferon-induced protein 35
Ifi44	NM_133871.2	A430056A10Rik|AW261460|MTAP44|p44	CTGACAGATACCAGTTCGATTCCATGAAACCAATCACATCAAACCATCCGAACTATACCCATGACCCACTGCTGAAGGACAGAATTCACTGTGTGGTTTT	interferon-induced protein 44
Ifi44l	NM_031367.1	H-28|H28|H28-1|NS1178	ACTGGTAACCTGGCTCCTTTCTAAAGCACTGCCTTTTGGGAAACCCTCAGCTGTAGTTCACTGGGGTGTTTGGGGACCATTTTCCTAGCCCTGACATGTA	interferon-induced protein 44 like
Ifih1	NM_027835.2	9130009C22Rik|Helicard|Hlcd|MDA5|RLR-2	GCTGCTAAAGACGGAAATCGCAAAGATCGCGTCTGTGCAGAACATTTGAGGAAGTACAACGAAGCCCTACAAATCAACGACACGATCCGAATGATTGATG	interferon induced with helicase C domain 1
Ifit1	NM_008331.2	ISG56|Ifi56|P56	AACAGGGCCTTGCAGGCATCACCTTCCTCTGGCTACTTACATTATCAAAAAGGGCTCTGCTACAAGCAACAAATCTCCCAACTGAGGACATCCCGAAACA	interferon-induced protein with tetratricopeptide repeats 1
Ifit2	NM_008332.2	AV302338|Ifi54|P54	ACAACGAGTAAGGAGTCACTGGAGAGCAATCTGCGACAGCTAAAATGCCATTTCACCTGGAACCTGATAGCAGAAGATGAGTCCTTGGATGAGTTTGAGG	interferon-induced protein with tetratricopeptide repeats 2
Ifit3	NM_010501.1	Ifi49|P49	AATTGTGGTGGATTCTTGGCAGTTGCAGGGATAAAGGAGTGGCTGAATGGTTTTGGGGTTTGGGAGGCAACGCACTTTGGGGCACAGGCAGGCTTTTCCT	interferon-induced protein with tetratricopeptide repeats 3
Ifitm1	NM_001112715.1	1110036C17Rik|DSPA2a|Mil-2|Mil2	CCTCCACCGCCAAGTGCCTGAACATCAGCTCCCTGTTCTTCACCATCCTCACGGCCATCGTCGTCATCGTTGTCTGTGCCATTAGATGATGTGAGATGTC	interferon induced transmembrane protein 1
Ifitm2	NM_030694.1	DSPA2c|Ifitm3l|fragilis3|mil-3	GCTTCCTCCAAGCTATGAGACAATCAAAGAGGAGTACGGGGTGACTGAGCTGGGGGAACCCAGCAACTCAGCTGTTGTGAGGACCACCGTGATCAACATG	interferon induced transmembrane protein 2
Ifna1	NM_010502.2	Ifa1	CTGGCGGTGCTGAGCTACTGGCCAACCTGCTCTCTAGGATGTGACCTTCCTCAGACTCATAACCTCAGGAACAAGAGAGCCTTGACACTCCTGGTACAAA	interferon alpha 1
Ifna2	NM_010503.2	Ifa2	TAACCTCAGGAACAAGAGGGCCTTGAAGGTCCTGGCACAGATGAGGAGGCTCCCCTTTCTCTCCTGCCTGAAGGACAGGCAGGACTTTGGATTCCCCCTG	interferon alpha 2
Ifna4	NM_010504.2	Ifa4	CAGAAGGCTCAAGCCATCCTTGTGCTAAGAGATCTTACCCAGCAGATTTTGAACCTCTTCACATCAAAAGACTTGTCTGCTACTTGGAATGCAACTCTAC	interferon alpha 4
Ifnar1	NM_010508.1	CD118|Ifar|Ifnar|Ifrc|Infar	TGGGAAAACACTTCCAATACTAAGATAAGCATGGAGAAGGATGGCCCAGAGTTCACCCTCAAGAACCTGCAGCCGCTGACTGTGTACTGTGTCCAGGCCA	interferon (alpha and beta) receptor 1
Ifnar2	NM_001110498.1	AI747302|Ifnar-2	TCCTCTTGAGCCGCCAGAATTTGAGATCGTTGGCTTTACAGACCACATAAACGTGACGATGGAATTTCCACCTGTCACTTCCAAAATAATCCAGGAAAAG	interferon (alpha and beta) receptor 2
Ifnb1	NM_010510.1	IFN-beta|IFNB|Ifb	GATGAACTCCACCAGCAGACAGTGTTTCTGAAGACAGTACTAGAGGAAAAGCAAGAGGAAAGATTGACGTGGGAGATGTCCTCAACTGCTCTCCACTTGA	interferon beta 1, fibroblast
Ifng	NM_008337.1	IFN-g|Ifg	CTAGCTCTGAGACAATGAACGCTACACACTGCATCTTGGCTTTGCAGCTCTTCCTCATGGCTGTTTCTGGCTGTTACTGCCACGGCACAGTCATTGAAAG	interferon gamma
Ifngr1	NM_010511.2	CD119|IFN-gammaR|Ifgr|Ifngr|Nktar	AAGCATAATGTTACCTAAGTCCTTGCTCTCTGTGGTAAAAAGTGCCACGTTAGAGACAAAACCTGAATCGAAGTATTCACTTGTCACACCGCACCAGCCA	interferon gamma receptor 1
Ifnl2	NM_001024673.2	EG330496|IL-28A|Il28a	GCCACCAGGCTCCCAGTGGAAGCAAAGGATTGCCACATTGCTCAGTTCAAGTCTCTGTCCCCAAAAGAGCTGCAGGCCTTCAAAAAGGCCAAGGATGCCA	interferon lambda 2
Igf1r	NM_010513.2	A330103N21Rik|CD221|D930020L01|IGF-1R|hyft	CGTATGAGAACTTCATGCATCTGATCATTGCTCTGCCGGTTGCCATCCTGCTGATCGTTGGGGGGCTGGTTATCATGCTGTATGTCTTCCATAGAAAGAG	insulin-like growth factor I receptor
Igf2r	NM_010515.1	AI661837|CD222|CI-MPR|M6P/IGF2R|Mpr300	TGCATCTGCTTGCCAGATGAAATATGAAAATCATGAGGGCTCCTTGGCAGAGACTGTATCCATCAGTAACTTGGGAGTTGCAAAGATAGGCCCTGTGGTG	insulin-like growth factor 2 receptor
Igll1	NM_001190325.1	BB139905|Igl-5|Igll|Lambda5	GTGGAGAAGAGTGTGTCACCTGCTGAGTGTTCTTAGACCACAATCCTCCCTGAAGCCTCAGGGGCCTGGATCTGAAGTGCCAGAAAAAGTTGTTTTTTGT	immunoglobulin lambda-like polypeptide 1
Ikbkb	NM_010546.2	AI132552|IKK-2|IKK-beta|IKK2|IKK[b]|IKKbeta	CTTACCCTGCTGAGTGACATCGCATCGGCTCTTAGATACCTTCACGAAAACAGAATCATCCATCGAGACCTGAAGCCAGAAAACATCGTTCTGCAGCAAG	inhibitor of kappaB kinase beta
Ikbke	NM_019777.3	AW558201|IKK-i|IKKepsilon|Ikki	TGGGAGCCTGCTGAGCGTGCTGGAAGACCCTGAGAACACGTTCGGGCTTTCTGAAGAGGAGTTCCTAGTGGTGCTGCGCTGTGTGGTGGCTGGCATGAAC	inhibitor of kappaB kinase epsilon
Ikbkg	NM_178590.2	1110037D23Rik|AI848108|AI851264|AW124339|IKK[g]|NEMO	TGCCAACAGATGGCTGAGGACAAGGCCTCTGTGAAAGCTCAGGTGACATCATTGCTCGGAGAACTCCAGGAGAGCCAGAGCCGTTTGGAGGCTGCCACCA	inhibitor of kappaB kinase gamma
Ikzf1	NM_001025597.1	5832432G11Rik|Ikaros|LyF-1|Zfpn1a1|Znfn1a1|hlk-1|mKIAA4227	GATTCCAGTGCCCTCAAGTTGTGTTTTAAGTAGCTATCAGAGGCAAGAGGGTTCCTAAGAGCAGGTTGACCTGTTGGCGACAGATGGCAATCACCATTTC	IKAROS family zinc finger 1
Ikzf2	NM_011770.4	A730095J18Rik|Helios|Zfpn1a2|Znfn1a2	AATTATGGAACTGTGATCTAAAAACGGTTTGACAGTGGAGCACCAGAGAGGATGTCCACCACTCACTTGCCCTTCGGTACGACTAAGCTCTGAGTTTGCG	IKAROS family zinc finger 2
Il10	NM_010548.1	CSIF|Il-10	GGGCCCTTTGCTATGGTGTCCTTTCAATTGCTCTCATCCCTGAGTTCAGAGCTCCTAAGAGAGTTGTGAAGAAACTCATGGGTCTTGGGAAGAGAAACCA	interleukin 10
Il10ra	NM_008348.2	AW553859|CDw210|CDw210a|Il10r|mIL-10R	TGTTGTCGCGTTTGCTCCCATTCCTCGTCACGATCTCCAGCCTGAGCCTAGAATTCATTGCATACGGGACAGAACTGCCAAGCCCTTCCTATGTGTGGTT	interleukin 10 receptor, alpha
Il11	NM_008350.2	IL-11	GCGCTGGGACATTGGGATCTTTGCAGCTTCCTGGTGTGCTGACAAGGCTTCGAGTAGACTTGATGTCCTACCTCCGGCATGTACAATGGCTGCGCCGTGC	interleukin 11
Il11ra1	NM_010549.3	AI314697|GP130|Il-11ra|Il11ra|Il11ra2|NR1	GGGTCCCACAACTCAGTGGAGCGGGAGACAGTTCTTAGCCTGTAGGAGGAAGTCTTGGAGGCCATGGGCACTCAGTCACTGTGATTATCAAGATGAGCAG	interleukin 11 receptor, alpha chain 1
Il12a	NM_008351.1	IL-12p35|Il-12a|Ll12a|p35	TCATGAAGACATCACACGGGACCAAACCAGCACATTGAAGACCTGTTTACCACTGGAACTACACAAGAACGAGAGTTGCCTGGCTACTAGAGAGACTTCT	interleukin 12a
Il12b	NM_008352.1	Il-12b|Il-12p40|Il12p40|p40	TCGTAGAGAAGACATCTACCGAAGTCCAATGCAAAGGCGGGAATGTCTGCGTGCAAGCTCAGGATCGCTATTACAATTCCTCGTGCAGCAAGTGGGCATG	interleukin 12b
Il12rb1	NM_008353.2	CD212|IL-12R[b]	TGAACCTCTCCGGGGCCACCTATGACCTGAATGTGCTCGCCAAAACTCGTTTCGGTCGCAGCACCATCCAGAAGTGGCACCTTCCTGCCCAAGAGCTCAC	interleukin 12 receptor, beta 1
Il12rb2	NM_008354.3	A930027I18Rik|IL-12RB2|Ifnm	CTTCTGCACCCACTCACATTAACATAGTGGACCTATGTGGCACTGGGTTGCTGGCTCCTCACCAGGTCTCTGCAAAGTCGGAGAACATGGACAACATTCT	interleukin 12 receptor, beta 2
Il13	NM_008355.2	Il-13	AGCTACACAAAGCAACTGTTTCGCCACGGCCCCTTCTAATGAGGAGAGACCATCCCTGGGCATCTCAGCTGTGGACTCATTTTCCTTTCTCACATCAGAC	interleukin 13
Il13ra1	NM_133990.4	AI882074|CD213a1|IL-13r[a]|Il13ra|NR4	CTCAAACCGACCGACATAATATTTTAGAGGTTGAAGAGGACAAATGCCAGAATTCCGAATCTGATAGAAACATGGAGGGTACAAGTTGTTTCCAACTCCC	interleukin 13 receptor, alpha 1
Il13ra2	NM_008356.3	CD213a2	GACCCATTCCACCAAGGTGTTACACTTATGAAATTGTGATCCGAGAAGACGATATTTCCTGGGAGTCTGCCACAGACAAAAACGATATGAAGTTGAAGAG	interleukin 13 receptor, alpha 2
Il15	NM_008357.2	AI503618|IL-15	CTTGCAAACAGCACTCTGTCTTCTAACAAGAATGTAGCAGAATCTGGCTGCAAGGAATGTGAGGAGCTGGAGGAGAAAACCTTCACAGAGTTTTTGCAAA	interleukin 15
Il15ra	NM_008358.2	AA690181|IL-15RA	CTTTCCTGGCCTGGTACATCAAATCAAGGCAGCCTTCTCAGCCGTGCCGTGTTGAGGTGGAAACCATGGAAACAGTACCAATGACTGTGAGGGCCAGCAG	interleukin 15 receptor, alpha chain
Il16	NM_010551.3	mKIAA4048	TGCGAGACAAAGCTGTTGGATGAAAAGGCCAGTAAGCTTTACTCCATCAGCAGCCAGCTATCATCTGCTGTCATGAAATCCCTGCTGTGCCTTCCATCTT	interleukin 16
Il17a	NM_010552.3	Ctla-8|Ctla8|IL-17|IL-17A|Il17	ACCTCAAAGTCTTTAACTCCCTTGGCGCAAAAGTGAGCTCCAGAAGGCCCTCAGACTACCTCAACCGTTCCACGTCACCCTGGACTCTCCACCGCAATGA	interleukin 17A
Il17b	NM_019508.1	1110006O16Rik|1700006N07Rik|Zcyto7	CCATGGGGCTACAGCATCAACCACGACCCCAGCCGCATCCCTGCGGACTTGCCCGAGGCGCGGTGCCTATGTTTGGGTTGCGTGAATCCCTTCACCATGC	interleukin 17B
Il17f	NM_145856.2	C87042|IL-17F	TGTGAAGCCCGATCTCCAAGTCTTTATGCTTTCTAGGACTCTCAGTAAGGTGTGCATGGCATTCTTGCAGCTCTGCAGTAGATATAGCTTGAACTTTCTG	interleukin 17F
Il17ra	NM_008359.1	AW538159|Cdw217|Il17r|VDw217	CCCAAAAACCTGACCCCGTCTTCCCCAAAAAACATCTATATCAATCTTAGTGTTTCCTCTACCCAGCACGGAGAATTAGTCCCTGTGTTGCATGTTGAGT	interleukin 17 receptor A
Il17rb	NM_019583.3	Evi27|IL-17ER|IL-17Rh1|IL17RH1|Il17br	GCCAGGGAGAACTCTCAGGATCTGTTCCCTCTTGCCTTTAACCTCTTTTGTAGTGATTTCAGCAGCCAGACGCATCTGCACAAATACCTGGTGGTCTATC	interleukin 17 receptor B
Il18	NM_008360.1	Igif|Il-18	ACTTTGGCCGACTTCACTGTACAACCGCAGTAATACGGAATATAAATGACCAAGTTCTCTTCGTTGACAAAAGACAGCCTGTGTTCGAGGATATGACTGA	interleukin 18
Il18r1	NM_001161842.1	Il18ralpha|Il1rrp	AGATGGTTCAAAGGCAGTGCTTCACATGAGTATAGAGAGCTGAACAACAGAAGCTCGCCCAGAGTCACTTTTCATGATCACACCTTGGAATTCTGGCCAG	interleukin 18 receptor 1
Il18rap	NM_010553.2	AcPL|IL-18R-beta|IL-18RAcP|IL-18Rbeta|IL-1RAcPL	CTTGAAGTCGGTCCACGCCAGTTCCAGGTTCTGGACCCAAATTCGTTACCACATGCCTGTGAAGAACTCCAACAGGTTTATGTTCAACGGGCTCAGAATT	interleukin 18 receptor accessory protein
Il19	NM_001009940.1	-	TCTAGGAGAACTGAACATACTTTTAGCCTGGATTGACAGGAATCATCTGGAAACTCCTGCAGCCTGACACGAAACGCCTCGTCTGATTATCTAAATAACG	interleukin 19
Il1a	NM_010554.4	Il-1a	ACCTCTGAAACGTCAAAGATGTCCAACTTCACCTTCAAGGAGAGCCGGGTGACAGTATCAGCAACGTCAAGCAACGGGAAGATTCTGAAGAAGAGACGGC	interleukin 1 alpha
Il1b	NM_008361.3	IL-1beta|Il-1b	GTTGATTCAAGGGGACATTAGGCAGCACTCTCTAGAACAGAACCTAGCTGTCAACGTGTGGGGGATGAATTGGTCATAGCCCGCACTGAGGTCTTTCATT	interleukin 1 beta
Il1r1	NM_001123382.1	CD121a|CD121b|IL-iR|Il1r-1	CTTCTTCGGAGTAAAAGATAAACTGTTGGTGAGGAATGTGGCTGAAGAGCACAGAGGGGACTATATATGCCGTATGTCCTATACGTTCCGGGGGAAGCAA	interleukin 1 receptor, type I
Il1r2	NM_010555.4	CD121b|Il1r-2	AGAAACGCATCCCACTGTGAGCAAATGTCTGTGGAACTCAAGGTCTTTAAGAATACTGAAGCATCTCTGCCTCATGTCTCCTACTTGCAAATCTCAGCTC	interleukin 1 receptor, type II
Il1rap	NM_008364.2	6430709H04Rik|AI255955|AV239853|IL-1RAcP	ACAGTCAAACTGCAGCTGTTCCTCGTGACTGATTAAGCGACATACTGCCTTCCTGCTACTAAACCCCATTCGCTCTCATCTCAGGTAATGGAGATCATAT	interleukin 1 receptor accessory protein
Il1rapl2	NM_030688.1	-	TGGATGGCTGCATTGATTGGTCGGTGGATCTCAAGACATACATGGCTTTGGCAGGTGAACCTGTCCGAGTGAAATGTGCCCTTTTCTACAGTTATATCCG	interleukin 1 receptor accessory protein-like 2
Il1rl1	NM_001025602.2	DER4|Fit-1|Ly84|ST2L|St2|St2-rs1|T1|T1/ST2	ATAGGAAAACCAGCAAGTATTGCCTGTTCAGCTTGCTTTGGCAAAGGCTCTCACTTCTTGGCTGATGTCCTGTGGCAGATTAACAAAACAGTAGTTGGAA	interleukin 1 receptor-like 1
Il1rl2	NM_133193.3	AI481289|AW551444|IL-1Rrp2	AGGAAGTTGAGTATGGAAGAAGGATCCCTAACATCACGTATCCAAAGAACAACTCCATTGAAGTTCCACTTGGCTCCACCCTCATCGTGAACTGCAATAT	interleukin 1 receptor-like 2
Il1rn	NM_031167.5	F630041P17Rik|IL-1ra	CAACCAGCTCATTGCTGGGTACTTACAAGGACCAAATATCAAACTAGAAGAAAAGATAGACATGGTGCCTATTGACCTTCATAGTGTGTTCTTGGGCATC	interleukin 1 receptor antagonist
Il2	NM_008366.3	Il-2	TCTTCAGTGCCTAGAAGATGAACTTGGACCTCTGCGGCATGTTCTGGATTTGACTCAAAGCAAAAGCTTTCAATTGGAAGATGCTGAGAATTTCATCAGC	interleukin 2
Il21	NM_021782.2	-	ATGGCCTGGGGGATGGTTTTGATCTAAGGAAAAAGGTGTCTGTACCTCACAGTGCCTTTAAAACAAGCAGAGATCCCGTGTACCGCCCTAAGATAGCACA	interleukin 21
Il21r	NM_021887.1	NILR	TATGGTACACGTGCCATATGCGCTTGTCTCAATTCCTGTCCGATGAAGTTTTCATTGTCAATGTGACGGACCAGTCTGGCAACAACTCCCAAGAGTGTGG	interleukin 21 receptor
Il22	NM_016971.1	IL-22|IL-22a|ILTIFa|Iltif	AGAAGAATGTCAGAAGGCTGAAGGAGACAGTGAAAAAGCTTGGAGAGAGTGGAGAGATCAAGGCGATTGGGGAACTGGACCTGCTGTTTATGTCTCTGAG	interleukin 22
Il22ra1	NM_178257.1	9130219A07Rik|ENSMUSG00000073746|IL-22R|Il22r	ACTCCTTCTCGGGCGCCGTGCTCTTTTCCATGGGTTTCCTCGTCGGCTTGCTCTGTTATCTGGGCTACAAATACATCACCAAGCCACCTGTACCTCCTAA	interleukin 22 receptor, alpha 1
Il22ra2	NM_178258.5	CRF2-10|CRF2-s1|CRF2X|Il-22bp	TAAGCATTGCCTTCTAGGTCTCCTCATCATACTCTTGAGCAGTGCAACAGAAATACAACCAGCTCGTGTATCTCTGACGCCCCAGAAGGTCCGATTTCAG	interleukin 22 receptor, alpha 2
Il23a	NM_031252.1	IL-23|p19	CAAGGACAACAGCCAGTTCTGCTTGCAAAGGATCCGCCAAGGTCTGGCTTTTTATAAGCACCTGCTTGACTCTGACATCTTCAAAGGGGAGCCTGCTCTA	interleukin 23, alpha subunit p19
Il23r	NM_144548.1	IL-23R	AAGTATTTGGTATGGGTCCAAGCTGTCAATTCCCTAGGCATGGAGAACTCACAACAACTACACGTCCATCTGGATGATATAGTGATACCTTCTGCGTCCA	interleukin 23 receptor
Il24	NM_053095.2	FISP|Mda-7|Mda7|St16	CATAGTCATCATGTCACAACTACAGCCCAGTAAGGACAATTCCATGCTTCCCATTAGTGAGAGTGCACACCAGCGGTTTTTGCTGTTCCGCAGAGCATTC	interleukin 24
Il25	NM_080729.2	IL-17e|Il17e	TTGGGGAGAAACTCTGACTTTTGCACTTTTTGGAAGCACTTTTGGGAAGGAGCAGGTTCCGCTTGTGCTGCTAGAGGATGCTGTTGTGGCATTTCTACTC	interleukin 25
Il27	NM_145636.1	IL-27|IL-27p28|Il30|p28	GCCATGAGGCTGGATCTCCGGGACCTGCACAGGCACCTCCGCTTTCAGGTGCTGGCTGCAGGATTCAAATGTTCAAAGGAGGAGGAGGACAAGGAGGAAG	interleukin 27
Il2ra	NM_008367.2	CD25|Il2r|Ly-43	AAGGAATTGGTCTATATGCGTTGCTTAGGAAACTCCTGGAGCAGCAACTGCCAGTGCACCAGCAACTCCCATGACAAATCGAGAAAGCAAGTTACAGCTC	interleukin 2 receptor, alpha chain
Il2rb	NM_008368.3	CD122|IL-15Rbeta|IL15Rbeta|Il-2/15Rbeta|Il-2Rbeta|p70	TTATTTTATGTGTTCTTGGGCGATGCTGGTCTATGTAAGGGGTGGGGGCGCGGGGTTGATTGAAGTGAGGGCTCCTTCTATGTTGCTTTGGGGACCTTGT	interleukin 2 receptor, beta chain
Il2rg	NM_013563.3	CD132|[g]c|gamma(c)|gc	ATCCAATGCTCACTGCCTTCCCTTGGGGCTAAGTTTCGATTTCCTGTCCCATGTAACTGCTTTTCTGTTCCATATGCCCTACTTGAGAGTGTCCCTTGCC	interleukin 2 receptor, gamma chain
Il3	NM_010556.4	BPA|Csfmu|HCGF|Il-3|MCGF|PSF	TGCAGCTCTATTGTCAAGGAGATTATAGGGAAGCTCCCAGAACCTGAACTCAAAACTGATGATGAAGGACCCTCTCTGAGGAATAAGAGCTTTCGGAGAG	interleukin 3
Il34	NM_001135100.1	2010004A03Rik|AI593503	TGGTGAGTCTCAATGCCACTGAGTCTGTGATGGATGTACTTCTCGAGGGCCACCCGTCCTGGAAGTATCTACAGGAGGTTCAGACATTGCTGGAGAACGT	interleukin 34
Il3ra	NM_008369.1	CD123|CDw123|SUT-1	GGGTGACGTGCACTACCGGATGTTCTGGCGTGATGTGCGGCTCGGTCCTGCCCACAACCGCGAGTGTCCACACTACCACAGCCTTGATGTCAACACCGCT	interleukin 3 receptor, alpha chain
Il4	NM_021283.1	BSF-1|Il-4	TGCTTGAAGAAGAACTCTAGTGTTCTCATGGAGCTGCAGAGACTCTTTCGGGCTTTTCGATGCCTGGATTCATCGATAAGCTGCACCATGAATGAGTCCA	interleukin 4
Il4ra	NM_010557.1	CD124|Il4r	CCCACAGCAGTGCTGACGTTCCTAAGTCCTGGGCTTTCCTAGCTGATGTTGTCCTACCTACTCAGTCCCATTTTGTCCACCGAATAGACCTGTCACTCAA	interleukin 4 receptor, alpha
Il5	NM_010558.1	Il-5	CAATGAGACGATGAGGCTTCCTGTCCCTACTCATAAAAATCACCAGCTATGCATTGGAGAAATCTTTCAGGGGCTAGACATACTGAAGAATCAAACTGTC	interleukin 5
Il5ra	NM_008370.2	CD125|CDw125|Il5r	ACATGTCCCTGTGTTCCATAGGCCTGTTCAAGGAAATGTCTAAGCCAAAGTAAGTTTAAGTCACCGTGCCTGGGGTGAAAAAGATGGTTCAGATGACGAA	interleukin 5 receptor, alpha
Il6	NM_031168.1	Il-6	CTCTCTGCAAGAGACTTCCATCCAGTTGCCTTCTTGGGACTGATGCTGGTGACAACCACGGCCTTCCCTACTTCACAAGTCCGGAGAGGAGACTTCACAG	interleukin 6
Il6ra	NM_010559.2	CD126|IL-6R|Il6r	CACCTCACTGCCACCTTGGCCTTCCTTGCTTTACGTTTGACTGAGTGGCCTCAGATGCTTTCCCCTGGGGCTTTGAGGAATCCAGTGATGTTAGTGGTCA	interleukin 6 receptor, alpha
Il6st	NM_010560.2	5133400A03Rik|AA389424|BB405851|CD130|D13Ertd699e|gp130	AGAAGCAAACAACAAGAAGCCTTGTCCAGATGACCTGAAGTCCGTGGACCTGTTCAAGAAGGAGAAAGTGAGTACAGAAGGGCACAGCAGTGGCATCGGG	interleukin 6 signal transducer
Il7	NM_008371.2	A630026I06Rik|Il-7|hlb368	AAACATTCATTGGTGAACCACTGGGGGAGTGGAACTGTCCTGTTTTAGACTGGAGATACTGGAGGGCTCACGGTGATGGATAATGCTCTTGAAAACAAGA	interleukin 7
Il7r	NM_008372.3	CD127|IL-7Ralpha	GTTTCCTGGACTGCCAGATTCATGAGGTGAAAGGCGTTGAAGCCAGGGACGAGGTGGAAAGTTTTCTGCCCAATGATCTTCCTGCACAGCCAGAGGAGTT	interleukin 7 receptor
Il9	NM_008373.1	Il-9|P40	TCTGTTTTGCTCTTCAGTTCTGTGCTGGGCCAGAGATGCAGCACCACATGGGGCATCAGAGACACCAATTACCTTATTGAAAATCTGAAGGATGATCCAC	interleukin 9
Ilf3	NM_010561.2	MBII-26|MPHOSPH4|NF90|NFAR	GAGGTTGAGGTGGACGGACAGAAGTTTCAAGGTGCTGGTTCAAACAAAAAGGTGGCAAAGGCTTATGCTGCACTTGCCGCATTAGAAAAACTTTTCCCTG	interleukin enhancer binding factor 3
Inpp5d	NM_001110192.1	AI323613|SHIP|SHIP-1|SHIP1|s-SHIP	GCCGTCCTGGTGCGACCGAGTCCTCTGGAAGTCTTACCCGCTGGTGCATGTGGTCTGTCAGTCCTATGGCAGTACCAGTGACATCATGACGAGTGACCAC	inositol polyphosphate-5-phosphatase D
Irak1	NM_008363.2	AA408924|IRAK|IRAK-1|IRAK1-S|Il1rak|Plpk|mPLK	AGGTGGAACAGCTATCAAGGTTTCGTCACCCAAATATCGTAGACTTTGCTGGCTACTGTGCAGAGAGTGGCTTATACTGCCTTGTTTATGGCTTCTTGCC	interleukin-1 receptor-associated kinase 1
Irak2	NM_001113553.1	6330415L08Rik|AI649099|IRAK-2	AGAAAGGCTTTTGGGTTTGCCCGGAGACAGGCTTTTCTGGAGTGAAGCAGATGTCGTCCAAGCAACTGAGGACTTTGACCAAAGCCACCGAATCAGCGAG	interleukin-1 receptor-associated kinase 2
Irak3	NM_028679.3	4833428C18Rik|AI563835|IRAK-M	AGCCCACCATCATTACCACCGGCACTTAATGCTAGTCTTTCTGCTAGGGATACTGACAGTCTATTTGCTTCCCATGGTCATAGGGAAGTTGCTCAAATGC	interleukin-1 receptor-associated kinase 3
Irak4	NM_029926.5	8430405M07Rik|9330209D03Rik|IRAK-4|NY-REN-64	TTGATCCTCAAGAAGGGTGGAAGAAATTAGCAGTAGCTATCAAAAAGCCGTCCGGCGACGACAGATACAATCAGTTCCATATAAGGAGATTCGAAGCCTT	interleukin-1 receptor-associated kinase 4
Irf1	NM_008390.1	AU020929|Irf-1	TGTTCCGGAGCTGGGCCATTCACACAGGCCGATACAAAGCAGGAGAAAAAGAGCCAGATCCCAAGACATGGAAGGCAAACTTCCGTTGTGCCATGAACTC	interferon regulatory factor 1
Irf2	NM_008391.2	9830146E22Rik|AI646973|Irf-2	GCCATGAATTCCCTGCCCGACATTGAGGAAGTGAAGGACAGAAGCATAAAGAAAGGAAACAACGCCTTCAGAGTCTACCGGATGCTGCCCTTATCCGAAC	interferon regulatory factor 2
Irf3	NM_016849.4	C920001K05Rik|IRF-3	GAAAGAAGTGTTGCGGTTAGCTGCTGACAATAGCAAGGACCCTTATGACCCTCATAAAGTGTATGAGTTTGTGACTCCAGGGGCGCGGGACTTCGTACAT	interferon regulatory factor 3
Irf4	NM_013674.1	AI385587|IRF-4|LSIRF|Spip	AAGGGACTTGGTTCTTAGGTCCAGTCTAGGCTATCATGTCCTGATCCTGCACTCTCTCTGAGTAGACCCTACATCCTGTTTGCTCCCTCTTCTTGCCCTT	interferon regulatory factor 4
Irf5	NM_012057.3	AW491843|mirf5	CCTTTAGTACCACGGAGTCCAATTACCCCAGGGTAGCCAACTTTTAAGGTTGCCCCAATTCTTCTAGCAAAACCTGCCAAGGAGTGTTGTGGGGGCTTTC	interferon regulatory factor 5
Irf7	NM_016850.2	-	CGCTGTGCACTCCACAGCACAGGGCGTTTTATCTTGCGCCAAGACAATTCAGGGGATCCAGTTGATCCGCATAAGGTGTACGAACTTAGCCGGGAGCTTG	interferon regulatory factor 7
Irf8	NM_008320.3	AI893568|ICSBP|IRF-8|Icsbp1|Myls	GCAGGGAGAGTCATCATCTGCTTTTGTCTGAGAGAAGGAGAGCTTCTCCGTTTGTTCAACTTTGTAACAAGCTGGGTTACATGCTCCACGCAGCTAGAGA	interferon regulatory factor 8
Irgm2	NM_019440.2	AI481100|GTPI|Ifggd2|Iigp2	TCCAGAGACTCCTTCATAGACACGCCCAAAGGTCTCTTTGCATAGTGATTCTAGATCCTGCCAACCTGCCAACCAATATTAACTACACAGGCACTCAGGG	immunity-related GTPase family M member 2
Isg15	NM_015783.1	G1p2|IGI15|IP17|Irfp|UCRP	GGTCTTTCTGACGCAGACTGTAGACACGCTTAAGAAGAAGGTGTCCAGCGGAACAAGTCACGAAGACCAGTTCTGGCTGAGCTTCGAGGGAAGGCCCATG	ISG15 ubiquitin-like modifier
Isg20	NM_020583.5	1600023I01Rik|2010107M23Rik|20kDa|DnaQL|HEM45	AAGCTGGTGGTGGGCCATGACCTGAAGCACGACTTCAATGCCCTGAAGGAGGATATGAGCAAGTACACCATCTATGACACGTCCACAGACAGGCTGCTGT	interferon-stimulated protein
Itch	NM_008395.2	6720481N21Rik|8030492O04Rik|A130065M08|AIP4|C230047C07Rik	GACAAAGAGCCAACAGAGACGATGGGAGATTTGTCAGTTTGTCTTGATGGGCTGCAAGTAGAAGCTGAGGTTGTTACTAACGGTGAAACGTCATGCTCCG	itchy, E3 ubiquitin protein ligase
Itga1	NM_001033228.3	CD49A|E130012M19Rik|Vla1	ATTGAAGTCTAAAGAAGACTCAGTTTACGAGGCTGATCTGCAGTACCGTGTCACCCTTGATTCGCTGAGGCAGATATCACGGAGCTTTTTTTCTGGAACT	integrin alpha 1
Itga2	NM_008396.2	CD49B|DX5	ATTTACAATGGTCACCAGGGTACCATTCGCACCAAGTACTCCCAGAAAATCCTTGGGTCCAATGGAGCCTTTAGGAGACATCTCCAGTTCTTTGGAAGGT	integrin alpha 2
Itga2b	NM_010575.2	AI172977|CD41|CD41B|GpIIb|alphaIIb	CCCGTTGCTCTTCGACCTCAGGGATGAGACACGAAACCTAGGCTTCCAAATTTTCCAAACCTTCAAGACCGGGCAAGGACTTGGGGCGTCGGTCGTCAGC	integrin alpha 2b
Itga4	NM_010576.3	CD49D|Itga4B	AATTTGTTGAGACCACTGGTCACTTGGACAGTCCCTTACTTCAACAGGGTGGAGCTTTGATCTTCAGGCTACTGGCCTTAGTCATCTGACAAGACTTAGA	integrin alpha 4
Itga5	NM_010577.3	Cd49e|Fnra|VLA5	CAGGCACCAGTCTCTGGGGTGGCCTTCGGTTCACTGTTCCTCATCTTCAAGACACAAAGAAAACCATCCAGTTTGACTTTCAGATCCTCAGCAAGAACCT	integrin alpha 5 (fibronectin receptor alpha)
Itga6	NM_008397.3	5033401O05Rik|AI115430|Cd49f|VLA-6	CAGTGGGGCTGTAGTTTTGCTAAAAAGAGACATGAAGTCCGCGCATCTGCTCCCTGAGTATATATTTGACGGAGAAGGCCTGGCTTCCTCGTTTGGCTAT	integrin alpha 6
Itgae	NM_008399.1	A530055J10|CD103|aM290|alpha-E1|alpha-M290	CCAGACTGAGTTTGATCTTCAAGAGAGCCGGGACATTAACGCCTCCCTTGCCAAAGTTCAGAGCATCGTTCAAGTGAAGGAAGTCACTAAGACCGCCTCA	integrin alpha E, epithelial-associated
Itgal	NM_008400.2	(p180)|Cd11a|LFA-1|LFA-1A|Ly-15|Ly-21	TAACCCGCTACATCATCGGGATTGGCAAGCATTTTGTGAGCGTACAAAAGCAAAAGACGCTCCACATATTTGCCTCAGAACCTGTAGAGGAATTTGTGAA	integrin alpha L
Itgam	NM_008401.2	CD11b/CD18|CR3|CR3A|Cd11b|F730045J24Rik|Ly-40|MAC1|Mac-1|Mac-1a	ATCTGGACACTGAACATCCCATGACCTTCCAAGAGAATGCAAAAGGCTTTGGACAGAGTGTGGTCCAGCTTGGCGGAACCAGTGTGGTTGTTGCAGCCCC	integrin alpha M
Itgax	NM_021334.2	AI449405|Cd11c|Cr4|N418	GGGCCTGTCCCTTGCTGCTGCCACCAACCCTTCCTGGCTGTTGGCTTGTGGTCCTACTGTGCACCACACATGCAGAGAGAATATATACTTGACAGGGCTC	integrin alpha X
Itgb1	NM_010578.1	4633401G24Rik|AA409975|AA960159|CD29|ENSMUSG00000051907|Fnrb|Gm9863|gpIIa	CTGTGATAGGTCTAATGGCTTAATTTGTGGAGGCAATGGCGTGTGCAGGTGTCGTGTTTGTGAATGCTATCCCAATTACACTGGCAGTGCATGTGACTGT	integrin beta 1 (fibronectin receptor beta)
Itgb2	NM_008404.4	2E6|AI528527|Cd18|LAD|LCAMB|Lfa1|MF17	GCTCGGTTTCTTTCCGCCATTATATCAAGTCTGCCAGGGTTTCCAGGGACTTGTCTTCCGACCTGCACAATCTTGCCGCAGAGCCCTAAGAATTGTCCCG	integrin beta 2
Itgb3	NM_016780.2	CD61|GP3A|INGRB3	TGGGAATGTATCTCTCTGTGTGTACTTATGTGTGTGACGAGTGTGGGGAAATGTGTAATTTAAAACTTGTGATGTGTCTCACAGGCAGAGCTCCACAGCC	integrin beta 3
Itgb4	NM_001005608.2	AA407042|C230078O20|CD104	TGCCACCCTTGGTCGCCGTCTGGTAAACATCACCATTATCAAGGAACAAGCTAGTGGGGTAGTGTCCTTCGAGCAGCCTGAATACTCGGTGAGTCGTGGA	integrin beta 4
Itk	NM_010583.3	Emt|Tcsk|Tsk	GCGCTGGGTGCTGACCCTTAAAGAAGAAACGAGGAATAACAACAGCCTGGTATCCAAGTATCACCCTAATTTCTGGATGGATGGGCGGTGGAGGTGCTGC	IL2 inducible T cell kinase
Jak1	NM_146145.2	AA960307|C130039L05Rik	CATAGCAAAGGACTGTGCCGCTGGCATATTGATCTCAGATAAAAACTTGTGGACTTGGCTGACACTCTCCCTTGCCCTGAAATCTCAATGTCTATTCAGT	Janus kinase 1
Jak2	NM_008413.2	Fd17	GATCCAAGACTATCACATTTTAACCCGGAAGCGAATCAGGTACAGATTTCGCAGATTCATTCAGCAATTCAGTCAATGTAAAGCCACTGCCAGGAACCTA	Janus kinase 2
Jak3	NM_010589.5	fae|wil	TTCTCTTTTGGGGACTACTTGGCTGAGGATTTATGTGTGCGAGCTGCCAAGGCCTGTGGCATCCTGCCTGTTTATCATTCGCTTTTCGCTCTGGCCACTG	Janus kinase 3
Jam3	NM_023277.4	1110002N23Rik|JAM-3|JAM-C|Jcam3	GCAGTGAATCTCAAATCCAGCAACCGAAACCCAGTGGTACATGAATTTGAAAGTGTGGAATTGTCTTGCATCATTACGGACTCACAGACAAGTGACCCTA	junction adhesion molecule 3
Jun	NM_010591.2	AP-1|Junc|c-jun	CGCGACCAGAACGATGGACTTTTCGTTAACATTGACCAAGAACTGCATGGACCTAACATTCGATCTCATTCAGTATTAAAGGGGGGTGGGAGGGGTTACA	jun proto-oncogene
Kdr	NM_010612.2	6130401C07|Flk-1|Flk1|Krd-1|Ly73|VEGFR-2|VEGFR2|sVEGFR-2	TTAAATTGTACAGCGAGAACAGAGCTCAATGTGGGGCTTGATTTCACCTGGCACTCTCCACCTTCAAAGTCTCATCATAAGAAGATTGTAAACCGGGATG	kinase insert domain protein receptor
Kit	NM_001122733.1	Bs|CD117|Fdc|Gsfsco1|Gsfsco5|Gsfsow3|SCO1|SCO5|SOW3|Ssm|Tr-kit|W|c-KIT	CAGTTTCCCTGCATGTCGCTCACTGTCTAGAATTTACTCAAAGCCGCCACAGAGGCTTAGCGGAGTGAAGTGCCGAAGGACCTCTTTATTTGGAGTCCTC	kit oncogene
Klra1	NM_016659.3	A1|Klra22|Ly49a|Ly49o<129>|Ly49v	ACAAAGTCCTCACTTCTCTCTGTGTTAAATCCTTCATTGCTGAAACAGCTTCTTTCCCAGGAATTCTCATCACAAACACATGTACAAAACTCATAGAAGA	killer cell lectin-like receptor, subfamily A, member 1
Klra15	NM_013793.2	Ly49O	ATCAATCATTCATCTGTATTTGTGGGAAGAGATTGGACAAATTCCCTCATTGACTCTCTGACAAGTGTTAAAGGTAAAAAAATGAATTTTTCTGACTCTC	killer cell lectin-like receptor, subfamily A, member 15
Klra17	NM_133203.4	Ly49q|Ly49q1	CCCATAACTGCAGGATCTATTATCTTCACCAGAATCTCTTCAGGGTAGAGACACAGGCACCATTTTAACAGAGAACACACTCTACATACACCCATGATGA	killer cell lectin-like receptor, subfamily A, member 17
Klra2	NM_001170851.1	Klra30|Ly49b	CCGTCAAGAGTACCAGGTCATGAAAAATGACAGCTCCTTAATGGAAGAAATGTTAAGAAATAAGTCTTCAGAGTGTAAGGCCCTCAATGATAGCCTGCAC	killer cell lectin-like receptor, subfamily A, member 2
Klra20	NM_053150.2	Ly49t	CCCTGGAAGCTCATTGTGATAGCTTGTGGAATCCTCTGTTTTCTTCTCCTGGTAACTGTTGTATTGTTGGCAATAAAAATCAACAAAAAACATGAACTGC	killer cell lectin-like receptor subfamily A, member 20
Klra21	NM_053151.1	Ly49H|Ly49u	AGGCATCCATCCTTTCTACAGGCATCACTTCAGGGTGGAGACACAGAACATACCTCTACTTATCCCATAAGATGAGTGAGCAGGAGGTCACTTTCCCAAC	killer cell lectin-like receptor subfamily A, member 21
Klra27	XM_916590.3	Ly49e/c2	ATGAAGATGAACTGTCTTTTATCTCCATTGAGTGCCAAGTAAACACCTCTTTTTTAGGATTTGCTTTTTGGAACCTGGAAGTGAGGCTGCCTGAGATGAG	killer cell lectin-like receptor, subfamily A, member 27
Klra3	NM_010648.2	5E6|Ly49c|NK-2.1|Nk-2|Nk2|Nk2.1	GAGGGGCAGAAAATCATGAGGTTGAGTATCACCCGGTGGAAATTTAGTTCCGACTTTCAATTTTGAAACTCGTAGGAGATCTAAACCAGAAAACGCCAAC	killer cell lectin-like receptor, subfamily A, member 3
Klra4	NM_010649.3	Chok|Klra32|Ly-49d|Ly49d|ly49r<129>	GAAGACACTTTCTCAGCTGTGAGATTCCATAAGTCTTCAGGGTTGCAGAACGAGATGAGGCTCAAGGAGACACGGAAGCCTGAAAAAGCTCGCCTCAGAG	killer cell lectin-like receptor, subfamily A, member 4
Klra5	NM_008463.2	Ly49e	GTGAGCCATGAGGAGATTCAAGGGCCCGGAGAAGCTGGCTACAGAAAGTGTTCAGTACCCTGGCAGCTCACTGTGAGATCGCTTGGAATCTTCTGTTTCC	killer cell lectin-like receptor, subfamily A, member 5
Klra6	NM_008464.2	Ly49f	ACTTTCCACCAAAGTTAAAGAACATAGACTGCTGTGAATAGAGACAAAGCTGCAAGAGCATTGGGACTGTTCTCTGGTATCTAACTTGCAGAACAGAGGC	killer cell lectin-like receptor, subfamily A, member 6
Klra7	NM_001110323.1	LGL-1|Ly-49G.1|Ly-49G.2|Ly-49G.3|Ly49G.4|Ly49g|Ly49g1|Ly49g2	GTCCCCTGGAAGCTCATTGTGATAGCTTGTGGAATCCTCTGTTTCCTTCTCCTGGTAACTGTTGCATTGTTGGCAATAACGATTTTTCAGCATAGTCAAC	killer cell lectin-like receptor, subfamily A, member 7
Klrb1	NM_001099918.1	4930431A04Rik|Gm4696|Klrb1g|Klrb6|Ly-55|Ly55|NKR-P1G|Nkrp-1e|Nkrp1g	AGACCTTGGGCTGACGGTCTGGTTGACTGTAATTTGAAAGGAGCCACTTTGCTGCTCATTCAAGATGAAGAAGAATTGAGATTATTGCAGAACTTCTCAA	killer cell lectin-like receptor subfamily B member 1
Klrb1c	NM_008527.2	AI462337|CD161|Ly-59|Ly55c|Ly59|NK-RP1|NK1.1|NKR-P1.9|NKRP1|NKRP140|Nk-1|Nk-1.2|Nk1|Nk1.2|Nkrp1c|ly-55c	GGTGTGGGAACAGAGCAGAGCATTCACAGAGGACTTTCTTTTGCTTATTTCACCTCAAAGGCCTTGGAGTTTGTCCCTTCTCACCACCAGTTAAGTGTTG	killer cell lectin-like receptor subfamily B member 1C
Klrc1	NM_001136068.1	CD159a|NKG2A|NKG2B	ACCAAGGGGTCCTCGCAGCTCCATTTCAGTCATCGAGCAGGAAATCATCTATTCGGACTTCAGCTTTCAAAATCCTTCTCAGGAGCATCCCTGGATCTGC	killer cell lectin-like receptor subfamily C, member 1
Klrc2	NM_010653.4	NKG2C	TTGTTTCTCCATATGCTGAACTGAAGAAGCAGATCCACCCCTTCTTGGTTAGAACCCAGAAAGGCTCACACGCCTTGCTCTCCAAAGCACAGCCTTGTCC	killer cell lectin-like receptor subfamily C, member 2
Klrd1	NM_010654.2	CD94	AGTTATCAGGCCAGAGCACTGCATTGTTTACAGTCCAAGCAAAAGCGTTTCTGCTGAATCCTGTGAAAATAAAAACCGTTACATCTGTAAGAAACTGCCT	killer cell lectin-like receptor, subfamily D, member 1
Klrg1	NM_016970.1	2F1-Ag|MAFA|MAFA-L	TGGATAAAGTTTATTTTAATGGATACCCACCCTGCAGATAGCCACCCTGGCTCTCTCATCCCTTCCTCTGCCATCTCTGTCAAAGATATGTAGAAAACTA	killer cell lectin-like receptor subfamily G, member 1
Klrk1	NM_001083322.1	D6H12S2489E|NKG2-D|Nkg2d	ATAAGAGGAAGATACCCTATAGAAAAACTCAAAATATCTCCAATGTTCGTTGTTCGAGTCCTTGCTATAGCCTTGGCAATTCGATTCACCCTTAACACAT	killer cell lectin-like receptor subfamily K, member 1
Lag3	NM_008479.1	CD223|LAG-3|Ly66	GGTGCCCTCTCCCTGTTCCTTTTGGTGGCCGGGGCCTTTGGCTTTCACTGGTGGAGAAAACAGTTGCTACTGAGAAGATTTTCTGCCTTAGAACATGGGA	lymphocyte-activation gene 3
Lamp1	NM_010684.2	AI196048|CD107a|Lamp-1	AGTGATTTCCAGTCTTGTGTTGGCGTTCAGGGTGGCCCTGTCTCTGCACTGTGTACAATAATAGATTCACACTGCTGACGTGTCTTGCAGCGTAGGTGGG	lysosomal-associated membrane protein 1
Lamp2	NM_001017959.1	CD107b|Lamp-2|Lamp-2a|Lamp-2b|Lamp-2c|Mac3	GTGCCTTTCATTTTTAACATCAACCCTGCCACAACCAACTTCACCGGCAGCTGTCAACCTCAAAGTGCTCAACTTAGGCTGAACAACAGCCAAATTAAGT	lysosomal-associated membrane protein 2
Lamp3	NM_177356.3	1200002D17Rik|Cd208|DC-LAMP|DCLAMP|LAMP|TSC403	AGACAGTAGTTGGGCATTCCTTCAAGTGTGTCAGTGAGCAGAGCATCCAGCTGTCAGCTCAGCTTCAAATGAAAACAATGAATATCCACCTTCAGGCCTT	lysosomal-associated membrane protein 3
Lbp	NM_008489.2	Bpifd2|Ly88	CCATCTCAGATTATGCCTTCAACATAGCCAGCCGGGTTTATCACCAGGCTGGGTACCTGAATTTTTCCATCACAGATGACATGTTACCACATGACTCCGG	lipopolysaccharide binding protein
Lck	NM_010693.2	Hck-3|Lsk|Lskt|p56<lck>|p56Lck	TCGGGCATCAAGTTGAATGTCAACAAACTTTTGGACATGGCAGCCCAGATTGCAGAGGGCATGGCGTTCATCGAAGAACAGAATTACATACATCGGGACC	lymphocyte protein tyrosine kinase
Lcn2	NM_008491.1	24p3|AW212229|Sip24	GCAGGCAATGCGGTCCAGAAAAAAACAGAAGGCAGCTTTACGATGTACAGCACCATCTATGAGCTACAAGAGAACAATAGCTACAATGTCACCTCCATCC	lipocalin 2
Lcp1	NM_001247984.1	AW536232|D14Ertd310e|LCP-1|Pls2|pp65	TGCCCAGCCATATTACCAAGCCTCACTTTGCTGGTACTACGGAAGCTTTTTGCCACCCTAAAATTCCTGGAATTGGGGCATTGATATGTGCCAATAATCT	lymphocyte cytosolic protein 1
Lgals3	NM_001145953.1	GBP|L-34|Mac-2|gal3	ACAGGAGAGTCATTGTGTGTAACACGAAGCAGGACAATAACTGGGGAAAGGAAGAAAGACAGTCAGCCTTCCCCTTTGAGAGTGGCAAACCATTCAAAAT	lectin, galactose binding, soluble 3
Lif	NM_008501.2	-	ACATCTTTCACCTGGAAGCATTGACTTCCACCGAGCATAGTAGGTAGTGTGTCTGGACCAGAGAAAAAGGGATGGGGCATTTTGCAGTTTATCCAGAGAG	leukemia inhibitory factor
Lilra5	NM_001081239.2	E030017K20|EG232801|Gm4878|Lilrc1	AACACCTGGGTACTTGGGTGGAAAATTCTTCTATGGCCAATCATCCTGTTATCACTTCACCTAGATGTATAACTTTGGCTGACAGTCTCCTCTGTCTCCC	leukocyte immunoglobulin-like receptor, subfamily A (with TM domain), member 5
Litaf	NM_019980.1	3222402J11Rik|C85531|N4WBP3|TBX1	TCCTGTCTCAGCTCCTGGCCTGTGAAGGGTCTCCTTTCTCATACAGTTTCTGGGAACTCCCTTTGTTCATAAACACAGATGAAAGTTACTTGGCAGGGAG	LPS-induced TN factor
Lrp1	NM_008512.2	A2mr|AI316852|CD91|Lrp	GAGCAGATGGCAATCGACTGGCTGACGGGAAACTTCTACTTTGTCGACGACATTGACGACAGGATCTTTGTCTGTAACCGAAACGGGGACACCTGTGTCA	low density lipoprotein receptor-related protein 1
Lrrn3	NM_010733.2	NLRR-3	GCATTTCAGGGATATGATGGAAATTTGCCTCCCTCTTATAGCTCCTGAGAGCTTTCCTTCTGACCTGGATGTAGAAGCTGACAGCTATGTGTCGCTTCAC	leucine rich repeat protein 3, neuronal
Lta	NM_010735.1	LT|LT-[a]|LT-alpha|LT[a]|LTalpha|Ltx|TNF-beta|TNFSF1|Tnfb|Tnfsf1b|hlb382	AAGAGGGGAAAAATAGAAAGCCGTCAGATGACAACTAGGTCCCAGACACAAAGGTGTCTCACCTCAGACAGGACCCATCTAAGAGAGAGATGGCGAGAGA	lymphotoxin A
Ltb	NM_008518.2	AI662801|LTbeta|Tnfc|Tnfsf3|p33	ATCAGGGACGTCGGGTTGAGAAGATCATTGGCTCAGGAGCACAGGCTCAGAAAAGACTGGATGACAGCAAACCGTCGTGCATCTTGCCCTCACCCTCTAG	lymphotoxin B
Ltbr	NM_010736.3	AI256028|CD18|LTbetaR|Ltar|TNF-R-III|TNFCR|TNFR-RP|TNFR2-RP|TNFRrp|Tnfbr|Tnfrsf3	AGAGAAGGGGAGGATGGGGCCTTGGGTAGCGTTAGCATGTGTGGAGGAGAGTTTGGGAACAGGAGAAAAACGACAAGTGTATTTATGAGTTGTAATCACA	lymphotoxin B receptor
Ltf	NM_008522.3	Csp82|Lf|MMS10R|Ms10r	TGCGTATGGGTGACCATGTATGCCTCAACATAAGTTTGCACATGACTGTGTGCACTCCTTGCACTGATGTTTGCATAGGACTGTGTACTTGCACTAATGC	lactotransferrin
Ltk	NM_008523.2	-	GAGGTTTCACCAGCCAATGTCACTCTACTCAGAGCCCTTGGCCATGGTGCCTTTGGGGAAGTGTACGAGGGACTAGTGACTGGTCTTCCTGGGGACTCCA	leukocyte tyrosine kinase
Ly86	NM_010745.2	MD-1|MD1	CCAGGGACAGATGTTCCCAGACCCAACAGATGTAATAAACCCTCAAAAACTATCTATTTCTGAGGACCCTGAGTAGTCTTGAAGCCCTATTGTAGTACCT	lymphocyte antigen 86
Ly9	NM_008534.2	AI893573|CD229|Lgp100|Ly-9|SLAMF3|T100	ACGGTGGTGGAAACAATGTGACATACACATGGATGCCTCTACAAAACAAAGCTGTCATGTCCCAAGGGAAGTCGCACCTCAACGTCTCCTGGGAAAGTGG	lymphocyte antigen 9
Ly96	NM_001159711.1	ESOP-1|MD-2|MD2	ATTCTCTTTTCGACGCTGCTTTCTCCCATATTGACTGAATCTGAGAAGCAACAGTGGTTCTGCAACTCCTCCGATGCAATTATTTCCTACAGTTATTGTG	lymphocyte antigen 96
Lyn	NM_010747.1	AA407514|Hck-2|p53Lyn|p56Lyn	CATTGAGACTAGCCTATTGTAGGTAGTTGGGAAAGCAGCCTTGGAGGAGCTAACTATCTCATGCCAGGACCCTCTGTGTTCCTGGTTCCTGATGGACGTG	Yamaguchi sarcoma viral (v-yes-1) oncogene homolog
Lyve1	NM_053247.4	1200012G08Rik|Crsbp-1|Lyve-1|Xlkd1	AGGTGCCGACCTCGTGCAAGACCTTTCCATTTCTACATGCAGAATCATGGGCGTTGCCCTTGTGGGCAGAAACAAAAACCCACAGATGAATTTCACAGAA	lymphatic vessel endothelial hyaluronan receptor 1
Lyz2	NM_017372.3	AI326280|Lys|Lysm|Lyzs|Lzm|Lzm-s1|Lzp	TTGTGAGTTTGCCAGAACTCTGAAAAGGAATGGAATGGCTGGCTACTATGGAGTCAGCCTGGCCGACTGGGTGTGTTTAGCTCAGCACGAGAGCAATTAT	lysozyme 2
Maf	NM_001025577.2	2810401A20Rik|A230108G15Rik|AW047063|c-maf	CTGGCAATGAACAATTCCGACCTGCCCACCAGTCCCCTGGCCATGGAATATGTTAATGACTTCGATCTGATGAAGTTTGAAGTGAAAAAGGAACCGGTGG	avian musculoaponeurotic fibrosarcoma (v-maf) AS42 oncogene homolog
Map2k1	NM_008927.3	MAPKK1|MEKK1|Mek1|Prkmk1	CTTTGTGCTTGGGGCTATTTGTCTGTTCATCAAACACATGCCAGGCTGAACTACAGTGAAACCCTAGTGACCTGGGTGGTCGTTCTTACTGATGTTTGCA	mitogen-activated protein kinase kinase 1
Map2k2	NM_023138.4	AA589381|MEK2|MK2|Prkmk2	GTCGGCACAGTGGCCGCTGCCTCTGGGGACAGTGATGCTGTTTGTTGTGGCAGGGGACCTATGCCCATGCATTTGAAAACCAAACAAAATGAAGAAAGAG	mitogen-activated protein kinase kinase 2
Map2k4	NM_009157.4	JNKK1|MEK4|MKK4|PRKMK4|Sek1|Serk1	CTCGCCCAGACACCATGTGCAATAAGACTGGTGTTCGTTTCCATCATGTCTGTATACTTCTGTCATCTAGACTGTGCATCCCTGTAATACCTGACTGATC	mitogen-activated protein kinase kinase 4
Map3k1	NM_011945.2	MAPKKK1|MEKK1|Mekk	CAGCAGATTCCTTCCGCTTACAAAGATTTGGCCGAGCCATGGATTCAGGTGTTTGGAATGGAACTCGTTGGCTGCTTATTCTCTAGAAACTGGAACGTAA	mitogen-activated protein kinase kinase kinase 1
Map3k5	NM_008580.4	7420452D20Rik|ASK|ASK1|MAPKKK5|Mekk5	CATCATCCTCTACTGCGATACTAATTCCGATTCACTCCAGTCCCTGAAGGAAATTATTTGCCAGAAGAATACTGTGTGCACCGGGAACTACACCTTCATC	mitogen-activated protein kinase kinase kinase 5
Map3k7	NM_009316.1	B430101B05|C87327|Tak1	ATAACACGCCGGAAACCCTTCGATGAGATCGGTGGCCCAGCTTTCAGAATCATGTGGGCTGTTCATAATGGCACTCGACCACCACTGATCAAAAATTTAC	mitogen-activated protein kinase kinase kinase 7
Map4k2	NM_009006.2	AI385662|BL44|GCK|Rab8ip	TTGATGCTCATGTCGAAAAGCAGCTTCCAGCCACCCAAGCTAAGAGATAAGACGCGTTGGACCCAGAATTTCCACCACTTCCTCAAGCTGGCCCTAACCA	mitogen-activated protein kinase kinase kinase kinase 2
Mapk1	NM_011949.3	9030612K14Rik|AA407128|AU018647|C78273|ERK|Erk2|MAPK2|PRKM2|Prkm1|p41mapk|p42mapk	TGTGCAGAGACCAATGTCCAAGTGTCACATCCTTTGATTGAACGAAATCTGTTGTGACCTCTGAGTTGTATTCCATGAAGAGAATGCTACCCAGAAGATA	mitogen-activated protein kinase 1
Mapk11	NM_011161.5	P38b|Prkm11|Sapk2|Sapk2b|p38-2|p38beta|p38beta2	GTGTACCTCGTGACGACCCTGATGGGCGCCGACCTGAATAACATCGTCAAGTGTCAGGCCCTGAGCGATGAGCATGTTCAATTCCTTGTCTACCAGCTGC	mitogen-activated protein kinase 11
Mapk14	NM_001168513.1	CSBP2|Crk1|Csbp1|Mxi2|PRKM14|PRKM15|p38|p38-alpha|p38MAPK|p38a|p38alpha	GTGCTGCTTTTGATACAAAGACGGGGCATCGTGTGGCAGTTAAGAAGCTGTCGAGACCGTTTCAGTCCATCATTCACGCCAAAAGGACCTACCGAGAGTT	mitogen-activated protein kinase 14
Mapk3	NM_011952.2	Erk-1|Erk1|Ert2|Esrk1|Mnk1|Mtap2k|Prkm3|p44|p44erk1|p44mapk	ACCTTAATTGCATCATTAACATGAAGGCCCGAAACTACCTGCAGTCTCTGCCCTCGAAAACCAAGGTGGCTTGGGCCAAGCTCTTTCCTAAATCTGACTC	mitogen-activated protein kinase 3
Mapk8	NM_016700.3	AI849689|JNK|JNK1|Prkm8|SAPK1	GAAAACAGGCCTAAATACGCTGGATATAGCTTTGAGAAACTGTTCCCCGATGTGCTTTTCCCAGCTGACTCAGAGCATAACAAACTTAAAGCCAGTCAGG	mitogen-activated protein kinase 8
Mapkapk2	NM_008551.1	AA960234|MAPKAP-K2|MK-2|MK2|Rps6kc1	GTAGCCTCTGCTTGCCCTTCTTGCCACGATTAACCCACTCTTGTCGAGTTCTCTGAAATTTTTAGCCATTTCTCAATGGGCTGTCCACTCCCACGGTGAG	MAP kinase-activated protein kinase 2
Marco	NM_010766.2	AI323439|Ly112|Scara2	GCACAGAAGACAGAGCCGATTTTGACCAAGCTATGTTCCCTGTGATGGAGACCTTCGAAATCAATGATCCAGTGCCCAAGAAGAGAAATGGGGGGACCTT	macrophage receptor with collagenous structure
Masp1	NM_008555.2	AW048060|CCPII|Crarf|Masp1/3	CCCGGAGGGGTTTCGAATCAAGCTTTACTTCATGCACTTCAACTTGGAATCCTCCTATCTTTGTGAATACGACTATGTGAAGGTAGAAACAGAAGACCAG	mannan-binding lectin serine peptidase 1
Masp2	NM_010767.3	MASP-2|MAp19	TCACTGGGTCCCAGCCTAAAGGTCACCTTCCACTCCGACTACTCCAATGAGAAGCCGTTCACAGGGTTTGAGGCCTTCTATGCAGCGGAGGATGTGGATG	mannan-binding lectin serine peptidase 2
Mavs	NM_144888.1	D430028G21Rik|IPS-1|Visa|cardif	CAGAACTCAGGCTGGGCTTGCATCAGTTCCACCCTTTCCCTGGCCTTTAGCAGATGTCTAGCTTCTCTAGTCTTGTTCCCAATGTAGATAGCGGGCAGCT	mitochondrial antiviral signaling protein
Mbl2	NM_010776.1	L-MBP|MBL|MBL-C|MBP-C	CCCTGAGAAACTGGGTGCTCTTCTCTCTGAGTGAAAAAGTTGGAAAGAAGTATTTTGTGAGCAGTGTTAAAAAGATGAGCCTTGACAGAGTGAAGGCCCT	mannose-binding lectin (protein C) 2
Mcam	NM_023061.2	1-gicerin|AV025631|CD146|CD149|Muc18|s-endo|s-gicerin	CCAGTGGCTTGTACACCTTGAAGAGTGTTCTGAGTGCACGCCTAGTTAAGGAAGACAAAGATGCCCAGTTTTACTGTGAACTCAGCTACCGGCTACCCAG	melanoma cell adhesion molecule
Mef2c	NM_001170537.1	5430401D19Rik|9930028G15Rik|AV011172|Mef2	TTCTACTACTAAAGGTATCAATGGAACATGAAGACGAGTATTTAGGCAGAAGCAAAACAGGAAACCATCCTTACAAACATGCTTACCTGCACATCTGTTT	myocyte enhancer factor 2C
Mefv	NM_001161790.1	FMF|TRIM20|pyrin	CACAGGGATTCCAGAGCATTCCATGGTGCTGGATGAAAAAACATTCAGAAACATGTCTTCCAAAACATCGTTGATTGGGGAGGAGAGATGCCCTACATCA	Mediterranean fever
Mertk	NM_008587.1	Eyk|Mer|Nyk|nmf12	AGGGACTTACAAAGAGCTTTCTGAAGAAGTCAGCCAGAATGGCAGCTGGGCTCAGATTCCTGTCCAAATCCACAATGCCACCTGCACAGTGAGAATCGCG	c-mer proto-oncogene tyrosine kinase
Mfge8	NM_008594.2	AA408458|AI325141|MFG-E8|MP47|Mfgm|P47|SED1|lactadherin	GCAACTTGGACAACAACTCCCACAAGAAGAACATCTTCGAGAAACCCTTCATGGCTCGCTACGTGCGTGTCCTTCCAGTGTCCTGGCATAACCGCATCAC	milk fat globule-EGF factor 8 protein
Mif	NM_010798.2	GIF|Glif	AACTATTACGACATGAACGCTGCCAACGTGGGCTGGAACGGTTCCACCTTCGCTTGAGTCCTGGCCCCACTTACCTGCACCGCTGTTCTTTGAGCCTCGC	macrophage migration inhibitory factor
Mill2	NM_153760.2	Micb	AAAAATGAAAGCCAGTTCTGGAAAGCCCAGAGAATTCAGACCAGCAGTCCTACTGTTGATCTTAGGGCTGCTCCTTAGAGACTCACGGGGATCCAGCATC	MHC I like leukocyte 2
Mme	NM_008604.3	6030454K05Rik|C85356|CALLA|CD10|NEP|SFE	TGCTCGACTGATTCAGAATATGGATGCCTCTGTTGAGCCATGTACAGACTTCTTCAAGTATGCTTGTGGAGGCTGGTTGAAACGCAACGTCATTCCCGAG	membrane metallo endopeptidase
Mmp9	NM_013599.2	AW743869|B/MMP9|Clg4b|MMP-9|pro-MMP-9	CCTCTACAGAGTCTTTGAGTCCGGCAGACAATCCTTGCAATGTGGATGTTTTTGATGCTATTGCTGAGATCCAGGGCGCTCTGCATTTCTTCAAGGACGG	matrix metallopeptidase 9
Mnx1	NM_019944.1	HB9|Hlxb9|MNR2	AAGTGACCTAGAAACTTGAACCCTCCTTTGGAGACAACCATTCTGCTGAAAATTTAAAACAGAGGGAGGAAAAAGGTGTTATGCCTATGTATGGGGGGGG	motor neuron and pancreas homeobox 1
Mpo	NM_010824.2	mKIAA4033	AGTACCGATCTTACAACGACTCAGTAGACCCTCGAATCGCCAATGTCTTCACCAACGCTTTCCGTTATGGCCACACCCTCATCCAACCCTTCATGTTCCG	myeloperoxidase
Mpped1	NM_172610.3	6230403M19|AW456965|D15Bwg0669e	CCTGGCTACACACGTTTTGTCTGTGTTTCTGACACTCACTCAAGGACAGATCCCATTCAAATGCCCTACGGCGATGTGCTGATCCACGCTGGGGACTTCA	metallophosphoesterase domain containing 1
Mr1	NM_008209.4	H2ls	TTACAAGTAGATCACAGAGTATCAGAGCCGCAAGCAACTTTCTCACCTAAGCAGGAGATGTCTTCTAAAATGTCATAGACTTGAGCATTAGCCTTCACTC	major histocompatibility complex, class I-related
Mrc1	NM_008625.1	AW259686|CD206|MR	GTTCCGAAATGTTGAAGGGAAGTGGCTTTGGTTGAACGACAATCCTGTCTCCTTTGTCAACTGGAAAACAGGCGATCCCTCTGGTGAACGGAATGATTGT	mannose receptor, C type 1
Ms4a1	NM_007641.5	AA960661|Cd20|Ly-44|Ms4a2	GCAACCTGCTCCAAAAGTGAACCTCAAAAGGACATCTTCACTGGTGGGCCCCACACAAAGCTTCTTCATGAGGGAATCAAAGGCTTTGGGGGCTGTCCAA	membrane-spanning 4-domains, subfamily A, member 1
Ms4a2	NM_001276330.1	FcRB|Fce1b|Fcer1b|Fcrbeta|Ms4a1|fcERI	ACAGAAAATAGGAGCAGAGCAGATCTTGCTCTCCCAAATCCACAAGAATCCTCCAGTGCACCTGACATTGAACTCTTGGAAGCATCTCCTGCCAAAGCAG	membrane-spanning 4-domains, subfamily A, member 2
Msln	NM_018857.1	MPF	AACAAGCCAAGGGGCTGGCTATGGCTGTAAGACAGAAGAACATTACACTCCGGGGACATCAGCTGCGTTGTCTGGCACGTCGCCTTCCTAGGCACCTCAC	mesothelin
Msr1	NM_001113326.1	MRS-A|MSR|MSR-A|SR-AI|SR-AII|Scara1|Scvr	GATTTCGTCAGTCCAGGAACATGGGAATTCACTGGATGCAATCTCCAAGTCCTTGCAGAGTCTGAATATGACACTGCTTGATGTTCAACTCCATACAGAA	macrophage scavenger receptor 1
Mst1r	NM_009074.1	CD136|CDw136|Fv-2|Fv2|PTK8|Ron|STK	GATACTCCTTATTGCTCTTCTGGTCTTGATCCTGCTTGTGGCTGTGCTGGCCGTTGCCCTGATCTTTAACTCCCGAAGACGGAAAAAGCAGCTAGGTGCT	macrophage stimulating 1 receptor (c-met-related tyrosine kinase)
Muc1	NM_013605.1	CD227|EMA|Muc-1	AACGGAGATTTTCTGGGGATCTCTAGCATCAAGTTCAGGTCAGGCTCCGTGGTGGTAGAATCGACTGTGGTTTTCCGGGAGGGTACTTTTAGTGCCTCTG	mucin 1, transmembrane
Mx1	NM_010846.1	AI893580|Mx|Mx-1	TGGCAGAGAGACTGACTGAGGAGCTCACCTCCCACATCTGTAAATCACTGCCACTATTGGAAGATCAAATAAATAGCAGTCATCAGAGTGCAAGCGAGGA	myxovirus (influenza virus) resistance 1
Mx2	NM_013606.1	AI528743|Mx-2	TGTCCTTCCCTGTGTTTCCTGGATTGTGATTCAGGGACAGAAGGGCTCCTGCCTTTCCTGGTAGCTATACCACCAGCCTTTATGCTCTGATAAGTGCTAG	myxovirus (influenza virus) resistance 2
Myc	NM_010849.4	AU016757|Myc2|Niard|Nird|bHLHe39	CCCTCAACGTGAACTTCACCAACAGGAACTATGACCTCGACTACGACTCCGTACAGCCCTATTTCATCTGCGACGAGGAAGAGAATTTCTATCACCAGCA	myelocytomatosis oncogene
Myd88	NM_010851.2	-	GCTGCAGGCTCAGCTGTTTTCTCCCCAGCAGCGAGGTTTGCATCTTCTTATTCCTTTCACGTTCTCTACCATAGAGGCAATGTCATGGTCCCTCTCAGGG	myeloid differentiation primary response gene 88
Ncam1	NM_001113204.1	CD56|E-NCAM|NCAM-1|Ncam	ATGCTGTGATTGTCTGTGATGTGGTCAGCTCCCTGCCTCCAACCATCATCTGGAAACACAAAGGCCGAGATGTCATTCTGAAAAAAGACGTCCGGTTCAT	neural cell adhesion molecule 1
Ncf4	NM_008677.2	AI451400|p40phox	TCATGGATCGCATGGAAGCGCCAAGAGCAGAGGCCTTGTTTGACTTCACTGGGAACAGCAAATTGGAGCTAAGTTTCAAAGCTGGAGATGTGATCTTCCT	neutrophil cytosolic factor 4
Ncr1	NM_010746.3	Ly94|NKp46	ACACCCAACCTCTGGGTTTATCCACAGCCTGAGGTAACCTTGGGGGAGAATGTTACCTTCTTTTGCCAACTGAAGACTGCCACAAGCAAATTCTTTCTGC	natural cytotoxicity triggering receptor 1
Nefl	NM_010910.1	AI847934|CMT2E|NF-L|NF68|Nfl	ATAACCAGCGGCTACTCTCAGAGCTCGCAGGTCTTCGGCCGTTCTGCTTACAGTGGCTTGCAGAGCAGCTCCTACTTGATGTCTGCTCGCTCTTTCCCAG	neurofilament, light polypeptide
Nfatc1	NM_016791.4	2210017P03Rik|AI449492|AV076380|NF-ATc|NFAT2|NFATc|Nfatcb	ATCCCGTTGCTTCCAGAAAATAACATGCGAGCCATCATCGACTGTGCTGGGATCCTGAAGCTCAGAAACTCTGATATTGAGCTGAGGAAAGGGGAGACAG	nuclear factor of activated T cells, cytoplasmic, calcineurin dependent 1
Nfatc2	NM_001037177.1	AI607462|NF-ATc2|NFAT1|NFAT1-D|Nfatp	GGATCCTTAAGCCGCACGCCTTCTACCAAGTACACAGGATCACTGGGAAAACGGTCACCACCACGAGCTATGAGAAGATCGTAGGCAACACCAAGGTCCT	nuclear factor of activated T cells, cytoplasmic, calcineurin dependent 2
Nfatc3	NM_010901.2	C80703|D8Ertd281e|NFAT4|NFATx	GGGCTCACATTGTCCTTGAAGTTCCTCCCTATCATAACCCAGCAGTTACATCTGCCGTGCAGGTGCACTTTTATCTTTGCAATGGCAAGAGGAAAAAAAG	nuclear factor of activated T cells, cytoplasmic, calcineurin dependent 3
Nfatc4	NM_023699.3	3110041H08Rik|AW107667|AW546455|Nfat3	ACAAGCGGGTGTCCCGACCAGTCCAGGTCTACTTTTACGTCTCCAATGGACGGAGGAAGCGCAGTCCTACCCAAAGTTTCAAGTTCCTACCTGTGGTCTT	nuclear factor of activated T cells, cytoplasmic, calcineurin dependent 4
Nfkb1	NM_008689.2	NF-KB1|NF-kappaB|NF-kappaB1|p105|p50|p50/p105	GTCTTACACTTAGCCATCATCCACCTCCACGCTCAGCTTGTGAGGGATCTGCTGGAAGTCACATCTGGTTTGATCTCTGATGACATCATCAACATGAGAA	nuclear factor of kappa light polypeptide gene enhancer in B cells 1, p105
Nfkb2	NM_019408.2	NF-kappaB2|lyt|p49|p49/p100|p50B|p52	CCTATCACAAGATGAAGATCGAGAGGCCTGTAACGGTGTTCCTGCAGCTGAAACGCAAGCGTGGGGGCGATGTCTCGGACTCCAAACAGTTCACATATTA	nuclear factor of kappa light polypeptide gene enhancer in B cells 2, p49/p100
Nfkbia	NM_010907.2	AI462015|Nfkbi	CTGCAGGCCACCAACTACAATGGCCACACGTGTCTGCACCTAGCCTCTATCCACGGCTACCTGGCCATCGTGGAGCACTTGGTGACTTTGGGTGCTGATG	nuclear factor of kappa light polypeptide gene enhancer in B cells inhibitor, alpha
Nlrc5	NM_001033207.3	AI451557|AK220210|NOD27	CCCAGGCTTAGGAGTTAACCTGACCTTGGGAGAGTTCGCACTCATCTCTTCTTTCCTGGTTTAAGGGACAAAGCCGAGCTACAGGTTTAGGGATAAGTAC	NLR family, CARD domain containing 5
Nlrp3	NM_145827.3	AGTAVPRL|AII/AVP|Cias1|FCAS|FCU|MWS|Mmig1|NALP3|Pypaf1	ACGTGTACATCACATTCCTCTATGGTATGCCAGGAGGACAGCCTTGAAGAAGAGTGGATGGGTTTGCTGGGATATCTCTCCCGCATCTCCATTTGTAAAA	NLR family, pyrin domain containing 3
Nod1	NM_172729.2	C230079P11|Card4|F830007N14Rik|Nlrc1	TGGATCATCTTCCGTTGTTTCCAGCACTTCCAGACGGTCTTCGAGGGCTCCTCTTCACAGTTGCCGGACTGTGCTGTGACCCTGACCGATGTCTTTCTGC	nucleotide-binding oligomerization domain containing 1
Nod2	NM_145857.2	ACUG|BLAU|CD|Card15|F830032C23Rik|IBD1|Nlrc2	TCCTTCTTGACCATCCTGACCGTGTCCTGTTAACCTTTGATGGCTTGGACGAGTTCAAGTTCCGGTTCACCGACCGGGAGCGCCACTGCTCTCCAATTGA	nucleotide-binding oligomerization domain containing 2
Nos2	NM_010927.3	NOS-II|Nos-2|Nos2a|i-NOS|iNOS	CCCCCCTCCTCCACCCTACCAAGTAGTATTGTACTATTGTGGACTACTAAATCTCTCTCCTCTCCTCCCTCCCCTCTCTCCCTTTCCTCCCTTCTTCTCC	nitric oxide synthase 2, inducible
Notch1	NM_008714.2	9930111A19Rik|Mis6|N1|Tan1|lin-12	TGAGATTGATGTTAATGAGTGCATCTCCAACCCATGTCAGAATGATGCCACTTGCCTGGACCAGATTGGGGAGTTCCAATGCATATGTATGCCAGGTTAT	notch 1
Nrp1	NM_008737.2	C530029I03|NP-1|NPN-1|Npn1|Nrp	GGATCCGCTCCTCTTCAGGCGTTCTATCCATGGTCTTTTACACTGACAGCGCAATAGCAAAAGAAGGTTTCTCAGCCAACTACAGTGTGCTACAGAGCAG	neuropilin 1
Nt5e	NM_011851.3	2210401F01Rik|AI447961|CD73|NT|Nt5|eNT	AAGCATGACTCTGGTGATCAAGATATCAGCGTGGTTTCTGAATACATCTCAAAAATGAAAGTAGTTTACCCAGCCGTTGAAGGGCGGATCAAGTTCTCTG	5' nucleotidase, ecto
Nup107	NM_134010.2	AW541137|C76801	CCAACCAAGAGGACAATTTTGGTACTGCTACACCAAGAAGCCAGATCATTCCTCGAACGCCAAGCTCCTTTCGACAGCCTTTTGTTACTCCATCGAGCCG	nucleoporin 107
Oas2	NM_145227.3	Oasl11	GCCCTAAGAGGCTGCTCCGATGGTACCCTTGTTCTCTTCATGGACTGCTTCCAACAGTTCCAGGATCAGATAAAATACCAAGATGCATACCTTGACGTCA	2'-5' oligoadenylate synthetase 2
Oas3	NM_145226.2	Oasl10	CCCGGGCCTGGCCTGACTTTTGAGTTTTCTCAGTCAAAGGCGTCCAGGATCTTACAGTTTCGTCTGGCATCGGCAGACGGAGAACACTGGATAGATGTTA	2'-5' oligoadenylate synthetase 3
Oasl1	NM_145209.3	7530414C13Rik|oasl9	GGGTACCCAGGAAATTTCTCTCCATCCTTCAGCGAGCTGCAGCGAAACTTCGTGAAGCATCGGCCGACGAAGCTGAAGAGCCTCCTTCGGTTGGTCAAAC	2'-5' oligoadenylate synthetase-like 1
Osm	NM_001013365.2	OncoM	CACGGTCCACTACAACACCAGATGTCTTTAATACCAAGATAGGCAGCTGTGGCTTTCTCTGGGGATACCATCGCTTCATGGGCTCAGTGGGGAGGGTCTT	oncostatin M
Pax5	NM_008782.2	BSAP|EBB-1|KLP|Pax-5	TGAATCAGCTTGGGGGGGTTTTTGTGAATGGACGGCCACTCCCAGATGTAGTCCGCCAAAGGATAGTGGAACTTGCCCATCAAGGTGTCAGGCCCTGCGA	paired box 5
Pdcd1	NM_008798.1	Ly101|PD-1|Pdc1	AGCAGGCTTCCCGGTTTCCTATTGTCACAAGGTGCAGAGCTGGGGCCTAAGCCTATGTCTCCTGAATCCTACTGTTGGGCACTTCTAGGGACTTGAGACA	programmed cell death 1
Pdcd1lg2	NM_021396.2	B7-DC|Btdc|F730015O22Rik|PD-L2	ATTGTTAGGGCACTTGAGGGTGGGCGTTCTGGAAGTCCTTTCAGGTTAGTGTTTGGGGGCAGGGTTGCTCAGAATACATAAAGGTGCTAACTTAAACTGC	programmed cell death 1 ligand 2
Pdgfc	NM_019971.2	1110064L01Rik|AI647969|PDGF-C	GTTGTCACTATATCTGGTAATGGGAGCATCCACAGCCCGAAGTTTCCTCATACATACCCAAGAAATATGGTGCTGGTGTGGAGATTAGTTGCAGTAGATG	platelet-derived growth factor, C polypeptide
Pdgfrb	NM_008809.1	AI528809|CD140b|PDGFR-1|Pdgfr	CTCAAGGACAACCGTACCTTGGGTGACTCCGGCGCTGGCGAGTTAGTTTTGTCTACTCGCAACATGTCTGAGACCCGGTACGTGTCAGAACTGATCCTGG	platelet derived growth factor receptor, beta polypeptide
Pecam1	NM_008816.2	C85791|Cd31|PECAM-1|Pecam	ACACCTGCAAAGTGGAATCAAACCGTATCTCCAAAGCCAGTAGCATCATGGTCAACATAACAGAGCTGTTTCCCAAGCCGAAGTTAGAGTTCTCCTCCAG	platelet/endothelial cell adhesion molecule 1
Pik3cd	XM_003945690.1	2410099E07Rik|2610208K16Rik|AW545373|p110delta	CCCACCAACTCTGAAATAGGAAACGTGTCTGTGTGTGTGTATGTATGTATGCCATGTTATTTATTGAAAAGAGTCTAGGTGCTCTCTGGTGTGGCTGCAG	phosphatidylinositol 3-kinase catalytic delta polypeptide
Pik3cg	NM_020272.2	5830428L06Rik|PI3Kgamma|p110gamma	CTGAATCTCTGGACCTGTGCCTTCTGCCTTACGGTTGCATCTCAACTGGTGACAAAATAGGAATGATCGAGATTGTAAAGGATGCCACAACGATCGCTCA	phosphoinositide-3-kinase, catalytic, gamma polypeptide
Pin1	NM_023371.3	0610025L01Rik|D9Bwg1161e	CTTCTTAGACTTGACACAGGGGATTCTGGGTTATTGCTGCAGTAGGGAATGGCAGCCTCCTGATTATAGCCAAACAGTCATCTATGATTTAGAGCAAGTT	protein (peptidyl-prolyl cis/trans isomerase) NIMA-interacting 1
Pla2g1b	NM_011107.1	Pla2a|sPLA2IB	GAGGACTTCATCTGCAACTGTGACCGTGAGGCCGCCATCTGCTTCTCCAAGGTCCCGTACAACAAGGAATACAAAAACCTTGACACCGGGAAATTCTGTT	phospholipase A2, group IB, pancreas
Pla2g6	NM_001199023.1	BB112799|PNPLA9|iPLA(2)beta|iPLA2|iPLA2beta	CCCACAGAGGATGCAGTTCTTCGGACGCCTCGTCAACACCCTCAGTAGCGTCACCAACTTGTTCTCGAACCCATTCCGGGTGAAGGAGGTGTCCCTGACT	phospholipase A2, group VI
Plau	NM_008873.2	u-PA|uPA	CAAGTCTAGGTATTTCCCTAACTCCAGACTGTGATGCGGGGCCATTTGGTCTTCCATGTGATGCTCCACGTGAATGTATCATTCCCGGGCGTGACCCGTG	plasminogen activator, urokinase
Plaur	NM_011113.3	Cd87|u-PAR|uPAR	TTCTTTGGACCTCAGTTTTTCCATGAACCAGAAGAGAATTGGAACAAGGGCTGCGGGCAGCAGGGGCCTCTTAGTTGAGATAATATTGTTGCTGTTATTA	plasminogen activator, urokinase receptor
Pmch	NM_029971.2	A230109K23Rik	GAAGATACTGCAGAAAGATCCGTTGTCGCCCCTTCTCTGGAACAATACAAAAACGACGAGAGCGGTTTCATGAACGATGATGACAATAAGAATTCAAAGA	pro-melanin-concentrating hormone
Pml	NM_008884.5	1200009E24Rik|AI661194|Trim19	TCCGCGACAATTCAGTGAGCAGCTTCCTCGACAGTACGCGCAAGTCCAATATCTTCTGCTCCAATACCAACCACCGCAACCCTGCGCTGACTGACATCTA	promyelocytic leukemia
Pnma1	NM_027438.3	5730402C15Rik	CGTGCAAGATGTTGCTCGTGTGCTTGGGTTTCAGAACCCTGCTCCAGCTCCAGGCCCGGAAATGCCAGCAGAGATGCTCAACTATATTTTGGATAATGTT	paraneoplastic antigen MA1
Pou2af1	NM_011136.2	BOB.1|Bob-1|Bob1|OBF-1|OBF.1|OCA-B|OCAB	TGCTGGAGAAGCATAACACTTGCTGTTGAGTGTTTTGCTGTCTCCTAGTGCTTTGCTCCTGAAGTGGATGTGTCTTTGGGAACTGGCCCATTGTTTACTA	POU domain, class 2, associating factor 1
Pou2f2	NM_001163556.1	Oct-2|Oct2a|Oct2b|Otf-2|Otf2	GCCCCTGGAGGCCGAGAAGCAAAGTCTGGACTCCCCGTCAGAGCACACAGACACCGAAAGAAATGGACCCGACATTAACCATCAGAACCCCCAGAATAAA	POU domain, class 2, transcription factor 2
Pparg	NM_011146.1	Nr1c3|PPAR-gamma|PPAR-gamma2|PPARgamma|PPARgamma2	ACCAAGTGACTCTGCTCAAGTATGGTGTCCATGAGATCATCTACACGATGCTGGCCTCCCTGATGAATAAAGATGGAGTCCTCATCTCAGAGGGCCAAGG	peroxisome proliferator activated receptor gamma
Ppbp	NM_023785.2	2400003M24Rik|AI854500|CTAP3|CTAPIII|Cxcl7|LA-PF4|LDGF|MDGF|NAP-2|NAP-2-L1|Scyb7|TGB|TGB1|THBGB1|b-TG1|beta-TG	TATCGAACTGCGCTGCAGATGTACGAATACCATCTCTGGAATCCCATTCAATTCTATCTCCCTTGTGAATGTGTACAGGCCAGGAGTTCACTGTGCTGAT	pro-platelet basic protein
Prdm1	NM_007548.3	Blimp-1|Blimp1|PRDI-BF1|ZNFPR1A1	CCAATGGCTTGAGCACCATGAACAACATCAATGGTATCAACAACTTCAGCCTCTTCCCTAGGTTGTATCCCGTCTACAGTAACCTCCTTAGTGGCAGCAG	PR domain containing 1, with ZNF domain
Prf1	NM_011073.2	Pfn|Pfp|Prf-1	ACAGCTACTGATGCCTACCTAAAGGTCTTCTTTGGTGGCCAGGAGTTCAGGACCGGTGTCGTGTGGAACAATAACAATCCCCGGTGGACTGACAAGATGG	perforin 1 (pore forming protein)
Prg2	NM_008920.4	MBP|mMBP|mMBP-1	CTTCTGACTCCAAAAGCCCATTGATGGATGAGAACTTGCCTAGGGATGCAGAGATATCAGGACCAGAAGGAGAAGAGTGTCCTCCAGGGGAAGAGCTAAT	proteoglycan 2, bone marrow
Prkcd	NM_011103.2	AI385711|D14Ertd420e|PKC[d]|PKCdelta|Pkcd	AGGACCACCTGTTCTTCGTGATGGAGTTTCTCAATGGGGGTGACCTGATGTTCCACATTCAGGACAAAGGCCGCTTCGAACTCTACCGGGCTACGTTTTA	protein kinase C, delta
Prkce	NM_011104.2	5830406C15Rik|PKC[e]|PKCepsilon|Pkce|R75156	CCCGAAAATTTGATGAGCCTCGTTCTCGGTTCTATGCCGCAGAGGTCACATCAGCCCTCATGTTTCTCCACCAGCACGGAGTGATCTACAGGGATTTGAA	protein kinase C, epsilon
Psen1	NM_008943.2	Ad3h|PS-1|PS1|S182	GTAGCTAGTATCCAATAACCCAGGGGTTTCCTCATGTGATGCAAATACTACGTGTCCAACCAATCAGTGCTGTCAACGGGCTGCCATAGCTCCTTCGATG	presenilin 1
Psen2	NM_001128605.1	ALG-3|Ad4h|Alg3|PS-2|PS2|Psnl2|STM2	CAAGTATCGATGCTACAAGTTCATCCATGGCTGGCTGATCATGTCCTCCCTGATGCTCCTCTTCTTGTTCACCTACATCTACCTCGGGGAAGTGCTCAAG	presenilin 2
Psma2	NM_008944.2	Lmpc3	CAGTGGGGATTAAAGCTGCAAATGGCGTAGTATTAGCAACCGAGAAAAAGCAGAAATCCATCCTGTATGATGAAAGGAGTGTTCACAAGGTGGAGCCCAT	proteasome (prosome, macropain) subunit, alpha type 2
Psmb10	NM_013640.3	Mecl-1|Mecl1	AACCCACAGGAGGCTTCTCTTTCGAGAACTGCCAGAGGAATGCGTCCTTGGAACACGTCCTTCCGGGACTTCGGGTTCCTCATGCACGCAAGACCGGGAC	proteasome (prosome, macropain) subunit, beta type 10
Psmb7	NM_011187.1	AU020723|MC14	ACGAGAGCAACTGAAGGGATGGTTGTTGCTGACAAAAACTGTTCAAAAATTCACTTCATATCTCCTAATATTTATTGCTGTGGTGCTGGGACAGCTGCAG	proteasome (prosome, macropain) subunit, beta type 7
Psmb8	NM_010724.2	Lmp-7|Lmp7	CCTGAGGTCCTTTGGTGGTGACCAGGAAAGGAATGTTCAAATTGAGATGGCCCACGGCACAACCACACTCGCCTTCAAGTTCCAGCATGGCGTCATCGTG	proteasome (prosome, macropain) subunit, beta type 8 (large multifunctional peptidase 7)
Psmb9	NM_013585.2	Lmp-2|Lmp2	TTCACCACAGATGCCATCACTCTGGCCATGAACCGAGATGGCTCTAGTGGGGGTGTCATCTACCTGGTCACCATCACAGCTGCTGGTGTGGACCATCGAG	proteasome (prosome, macropain) subunit, beta type 9 (large multifunctional peptidase 2)
Psmd7	NM_010817.2	AW107203|Mov-34|Mov34	ATTGCTAAATGGAATTCATGGATCCCATACAATGCCGCCCAACACTTGAGCTTGGACCCTTGTGAACTTTTGAGACCACACCACCTTTTGGACCTGTAAC	proteasome (prosome, macropain) 26S subunit, non-ATPase, 7
Ptgdr2	NM_009962.2		GAAGCCGCTCTGTCCACTCTTGGAGGAGATGGTCCAGCTTCCAAACCACAGCAACTCTAGCCTCCGCTACATCGACCACGTGTCGGTGCTGTTGCACGGG
Ptgs2	NM_011198.3	COX2|Cox-2|PGHS-2|PHS-2|Pghs2|TIS10	CCATCAGTTTTTCAAGACAGATCATAAGCGAGGACCTGGGTTCACCCGAGGACTGGGCCATGGAGTGGACTTAAATCACATTTATGGTGAAACTCTGGAC	prostaglandin-endoperoxide synthase 2
Ptprc	NM_011210.3	B220|CD45R|Cd45|L-CA|Ly-5|Lyt-4|T200|loc	AGTGGATGTCTATGGTTATGTTGTCAAGCTAAGGCGACAGAGGTGTCTGATGGTGCAAGTGGAGGCACAGTATATCCTGATTCATCAGGCTTTAGTGGAA	protein tyrosine phosphatase, receptor type, C
Pvr	NM_027514.2	3830421F03Rik|CD155|D7Ertd458e|HVED|PVS|Taa1|Tage4|mE4|necl-5	CGAACACGGGTGACTTTCCCAACTCTGTTAAGCGCCAGGGCAATATGCTTCTAATCTCCACCGTAGAGGATGGTCTCAATAACACGGTCATTGTGTGCGA	poliovirus receptor
Pvrl2	NM_001159724.1	AI325026|AI987993|Cd112|MPH|Pvr|Pvs|nectin-2	GCCGATCCTGCTGCCAGTGACCCTCTCTGTGCGCTACCCTCCAGAAGTATCCATCTCCGGCTATGATGACAACTGGTACCTTGGCCGCAGTGAGGCCATA	poliovirus receptor-related 2
Pycard	NM_023258.4	9130417A21Rik|Asc|CARD5|TMS-1|TNS1|masc	TGAAGATCGTATTGTGTGAATATAAACACGGGTGCATGTCTGCACAGAAGCTTGAAGACAAACTCCAGAGTTCTGTTTCTTACCTTGAGGTAGGGAGGAG	PYD and CARD domain containing
Raet1c	NM_009018.1	RAE-1gamma	TACACAGAGAATATGAGCTGGAGATCAGCTAATGATGAATCAGGGGTTATCATGAATAAATGGAACGATGATGGGGACCTTGTGCAACGATTGAAATACT	retinoic acid early transcript gamma
Rag1	NM_009019.2	Rag-1	GAAGCACGGGAGTGGGCCCGCAGTTCCAGAAAAGGCCGTTCGTTTCTCTTTCACAGTCATGAGAATTACGATAGAGCATGGTTCACAGAACGTGAAGGTG	recombination activating gene 1
Rel	NM_009044.2	c-Rel	ATGGTACAGTTTTACCAGAAATGCCCAGGTCTTCAGGAGTTCCAGGGCAAGCTGAACCTTACTATTCTTCATGCGGGTCCATCTCGAGTGGATTGCCACA	reticuloendotheliosis oncogene
Rela	NM_009045.4	p65	GAGGCTGACCTCTGCCCAGACCGCAGTATCCATAGCTTCCAGAACCTGGGGATCCAGTGTGTGAAGAAGCGAGACCTGGAGCAAGCCATTAGCCAGCGAA	v-rel reticuloendotheliosis viral oncogene homolog A (avian)
Relb	NM_009046.2	shep	TTCTCTTTGAGCCCATTTTACAGAATGCTGAGTCCGAAGAGGAAAAGGGGCTCCTGCAGATGGACCCCTTCTCAGGACAGATTCTCAGAGATTGTACATA	avian reticuloendotheliosis viral (v-rel) oncogene related B
Reps1	NM_001111065.1	BB161292	ACACTGTAAAGGATCTCCCTCTCCCACGATTTGTTGCTTCAAAGAATGAACAGGAATCTCGCCTTGCAGCCTCCTATTCTTCAGATTCTGAAAACCAGGG	RalBP1 associated Eps domain containing protein
Ripk2	NM_138952.3	2210420D18Rik|CARD3|CARDIAK|CCK|D4Bwg0615e|RICK|RIP2	CCAGGGACATCGACCTGACACCAGTGAGGAGAATTTGCCATTTGATATACCTCATCGAGGTCTCATGATCTCTCTAATACAGAGTGGATGGGCGCAAAAC	receptor (TNFRSF)-interacting serine-threonine kinase 2
Rora	NM_013646.1	9530021D13Rik|Nr1f1|ROR1|ROR2|ROR3|nmf267|sg|staggerer|tmgc26	GTGTCAAAATGATCAAATTGTGCTTCTAAAAGCAGGCTCGCTAGAGGTGGTGTTTATTAGGATGTGCCGTGCCTTTGACTCTCAGAACAACACCGTGTAC	RAR-related orphan receptor alpha
Rorc	NM_011281.2	Nr1f3|RORgamma|TOR|Thor	GGGGCCTCCTGCCACCTTGAGTATAGTCCAGAACGAGGCAAAGCTGAAGGCAGAGACAGCATCTATAGCACTGACGGCCAACTTACTCTTGGAAGATGTG	RAR-related orphan receptor gamma
Rps6	NM_009096.3	S6R	GATTAAACCTAGGCCTCAGTCATGCTTCCCAGTCACTGGTACTGATTTGTATGCACCCGCTTAGGTGTGAAGGTAGTTTTGGTGTGTATCACAAGTTAGC	ribosomal protein S6
Rrad	NM_019662.2	REM3|Rad	GAACCCAGCTTGTGGACAGGACTCTGCCTTTCTCTATGCGGGTGTCTGTGCCCTGGAGGGAGGCTGTTCAATATGGTTGCTGTTTGTTTACATGCAGATT	Ras-related associated with diabetes
Rsad2	NM_021384.4	2510004L01Rik|Vig1|cig5	AGCCTTATCCGGGAGAGATGGTTCAAGGACTATGGGGAGTATTTGGACATTCTTGCTATCTCCTGCGACAGCTTCGATGAGCAGGTTAATGCTCTGATTG	radical S-adenosyl methionine domain containing 2
Runx1	NM_001111021.1	AML1|CBF-alpha-2|Cbfa2|Pebp2a2|Pebpa2b	ACAGTGGAGGACTTGGTCAAAATCCAGTTGTTCTACAACGTATGAAGCCTAACCGCTGGTTCTGACATACATGTGCTCAAAATGATCTGGTTGTTTGGAT	runt related transcription factor 1
Runx3	NM_019732.2	AML2|Cbfa3|Pebp2a3	GATGTGCCGGATGGAACGGTGGTGACCGTGATGGCCGGCAATGATGAGAACTACTCCGCCGAGCTGCGCAACGCTTCCGCTGTCATGAAGAACCAAGTGG	runt related transcription factor 3
S100a8	NM_013650.2	60B8Ag|AI323541|B8Ag|CFAg|CP-10|Caga|MRP8|p8	TGGACATCAATAGTGACAATGCAATTAACTTCGAGGAGTTCCTTGCGATGGTGATAAAAGTGGGTGTGGCATCTCACAAAGACAGCCACAAGGAGTAGCA	S100 calcium binding protein A8 (calgranulin A)
S100b	NM_009115.3	AI850290|Bpb	ACCGAGAATCAAAATTCTGCTCGGCAGACTTCTCCTTTCAGGATGATCGCTTTGTTCCTGGAGGACAGAGGAGGGGAATGGCCAGAGTCTTTTTCTAGTT	S100 protein, beta polypeptide, neural
Saa1	NM_009117.3	Saa-1|Saa2	GGCAAAGACCCCAATTACTACAGACCTCCTGGACTGCCTGACAAATACTGAGCGTCCTCCTATTAGCTCAGTAGGTTGTGCTGGGGGCCTGAGGGTGGGG	serum amyloid A 1
Sbno2	NM_183426.1	BC019206|F730040C21|Sno|Stno	GAGTGCAGACCGTGCCATTCAACAGTTTGGCCGCACCCACAGGTCCAACCAGGTCTCAGCACCCGAGTACGTCTTCCTTATCTCAGAACTGGCAGGGGAG	strawberry notch homolog 2 (Drosophila)
Sele	NM_011345.2	CD62E|E-selectin|Elam	TCAGTGGCTGCCGAAGTATTCTTGAACATTGTGTTCTGTGTCCTGGCACTGAAGCCAGCATGAGATCCATCATTCTTATGTCAGCTCAAGGGTCAAAAGG	selectin, endothelial cell
Sell	NM_001164059.1	AI528707|CD62L|L-selectin|LECAM-1|Lnhr|Ly-22|Ly-m22|Lyam-1|Lyam1	GTCCAAGTGTGCTTTCAACTGTTCTGAGGGAAGAGAGCTACTTGGGACTGCAGAAACACAGTGTGGAGCATCTGGAAACTGGTCATCTCCAGAGCCAATC	selectin, lymphocyte
Selplg	NM_009151.3	CD162|Psgl-1|Psgl1|Selp1|Selpl	GCTTTCCCAGGTCCCTGGCTTGGAGGGATGGTCCTTCCTTTGGGCCCGTGTGAACCAACGAGTTTCCGTACAGTGACAGAATGACCTCGCGCTGCGGCCT	selectin, platelet (p-selectin) ligand
Serpinb2	NM_001174170.1	PAI-2|Planh2|ovalbumin	TGGGCTTTATCCTTTCCGTGTGAACTCGCATGAGAGCATACCTGTCCAGATGATGTTCCTCCATGCAAAGCTGAACATTGGATACATAAAGGACCTGAAG	serine (or cysteine) peptidase inhibitor, clade B, member 2
Serping1	NM_009776.3	C1INH|C1nh	TCTGCCATCTCCTTTGGCCGAAGCTTACCCATCTTTGAGGTGCAGCGACCTTTCCTCTTCCTGCTCTGGGACCAGCAACACAGGTTCCCAGTCTTCATGG	serine (or cysteine) peptidase inhibitor, clade G, member 1
Sh2b2	NM_018825.3	Aps	GGAAATGCCTGAAAAGGACAACACATTTGTGCTCAAGGTGGAGAACGGAGCAGAATACATCCTGGAAACGATAGACTCACTGCAGAAGCACTCGTGGGTG	SH2B adaptor protein 2
Sh2d1a	NM_011364.3	Gm686|SAP	TTGTATCAAGGTTACATCTACACATATCGAGTGTCCCAGACAGAAACAGGTTCTTGGAGTGCCGAGACAGCACCTGGAGTACATAAAAGATTTTTCCGGA	SH2 domain protein 1A
Sh2d1b1	NM_012009.4	EAT-2|EAT-2A|Eat2|Eat2a|Sh2d1b	ATCTAAGGATACTGAAGGAGCAAACATGTCCTTCCTACCTGTGAGGTCGTGGTCCTGATGGGGGCTGTGACCCAACCTGAAACTGTAGGTTTTTTCACCT	SH2 domain protein 1B1
Sigirr	NM_023059.3	AI256711|TIR8	CTGGGTCAGCGCCAACTTCTCAGAGATTGTGTCCAGTGTCCTGGTGCTCAACTTGACCAATGCAGAGGACTATGGAACCTTCACCTGTTCTGTCTGGAAT	single immunoglobulin and toll-interleukin 1 receptor (TIR) domain
Siglec1	NM_011426.3	Cd169|Siglec-1|Sn	ATTGGCTTCAGGAGGGACCGGCTTCCTCACTCCAGTTCCTGGTGACTACACGGGCTCACGCTGGTGCTTACTTTTGCCAGGTGCATGATACACAAGGCAC	sialic acid binding Ig-like lectin 1, sialoadhesin
Slamf1	NM_013730.4	4933415F16|AA177906|CD150|CDw150|ESTM51|IPO-3|Slam	AAGTGTGGTTCTCTGATTAAGTCAAAGCAACACTGTTTGGCAATGCTGCTGTAAAGTTGCCTGGAATACTCAGAGGAACTTGTCCCAGGGAGGTTTTTTT	signaling lymphocytic activation molecule family member 1
Slamf6	NM_030710.2	KAL1|KAL1b|Ly108|NTB-A|NTBA|SF2000	CCAAGAATGCTGTCAGCAATTTGTCAGTCTCTGTTTCGACCCAGAGTCTCTGCAAAGGGGTTCTAACTAATCCACCCTGGAATGCAGTATGGTTTATGAC	SLAM family member 6
Slamf7	NM_144539.5	19A|19A24|4930560D03Rik|CRACC|CS1	TACCGTGCAGAGATTTACAGTACATCGAGTCAGGCTTCCTTAATCCAGGAGTATGTGCTGCATGTCTACAAGCATTTGTCAAGGCCCAAGGTCACCATAG	SLAM family member 7
Slc11a1	NM_013612.2	Bcg|Ity|Lsh|Nramp|Nramp1|ity	CATGTACTTCCTGATTGAGGCCACCATCGCCCTATCGGTGTCCTTCATCATCAACCTCTTCGTCATGGCTGTTTTTGGTCAGGCCTTCTACCAGCAAACC	solute carrier family 11 (proton-coupled divalent metal ion transporters), member 1
Slc7a11	NM_011990.2	9930009M05Rik|AI451155|sut|xCT	CCGGGGTCGGTTTTCTTATCACCTTGACTGGGGTCCCTGCATATTATCTCTTCATTGTATGGGACAAGAAACCCAAGTGGTTCAGACGATTATCAGACAG	solute carrier family 7 (cationic amino acid transporter, y+ system), member 11
Smad2	NM_010754.4	7120426M23Rik|Madh2|Madr2|Smad-2|mMad2	TCACAGCTTGGATTTGCAGCCAGTTACTTACTCGGAACCTGCATTCTGGTGTTCAATCGCATACTATGAACTAAACCAGAGGGTTGGAGAGACCTTCCAT	SMAD family member 2
Smad3	NM_016769.3	AU022421|Madh3	GTGTATCGCCACCTGACTCCTTGTTTAATGACAGAGGTCTGGGATGTCACAGTCCAAAAGGAAAGTGCCTTTCTCCATGGCTGGAGTATGGAGTTTACCT	SMAD family member 3
Smad4	NM_008540.2	AW743858|D18Wsu70e|DPC4|Madh4	TCCTAGGGAGAAGGTTTTGTATAAAACACTAAAAGCAGTGTCACTCTGCCTGCTGCTTCACTGTTCTGCAAGGTGGCAGTACTTCAACTGAAATAATGAA	SMAD family member 4
Smn1	NM_011420.2	AI849087|Gemin1|Smn	GAAACCTGTGTCGTGGTTTATACTGGATATGGAAACAGAGAGGAGCAAAACTTATCTGACCTACTTTCCCCGACCTGTGAAGTAGCTAATAGTACAGAAC	survival motor neuron 1
Smpd3	NM_021491.3	4631433G07Rik|AI427456|AW537966|fro|nSMase2	TAAGTTGAAAGAGCAGCTACACGGCTACTTCGAGTACATCCTGTATGATGTTGGGGTCTACGGTTGTCATGGTTGCTGCAATTTCAAATGTCTCAACAGC	sphingomyelin phosphodiesterase 3, neutral
Snai1	NM_011427.2	AI194338|Sna|Sna1|Snail|Snail1	TCACTGCCAGGACTCCTTCCAGCCTTGGTCCGGGGACCTGTGGCGTCCATGTCTGGACCTGGTTCCTGCTTGGCTCTCTTGGTGGCCTTTGCCGCAGGTG	snail homolog 1 (Drosophila)
Socs1	NM_009896.2	Cish1|Cish7|JAB|SOCS-1|SSI-1	CAGCTTGTGTCTGGGGCCAGGACCTGAATTCCACTCCTACCTCTCCATGTTTACATATTCCCAGTATCTTTGCACAAACCAGGGGTCGGGGAGGGTCTCT	suppressor of cytokine signaling 1
Socs3	NM_007707.2	Cis3|Cish3|EF-10|Ef10|SSI-3|Ssi3	CCGCGACAGCTCGGACCAGCGCCACTTCTTCACGTTGAGCGTCAAGACCCAGTCGGGGACCAAGAACCTACGCATCCAGTGTGAGGGGGGCAGCTTTTCG	suppressor of cytokine signaling 3
Spink5	NM_001081180.1	2310065D10Rik|AV238912|LEKT1|LETK1|VAKT1	TTCCAGCTCCTCTAGGGACTCTGACATGTGCAAAAACTACCGAATATTACCCAGAATGGGTTATCTTTGCCCAAAGAATCTAAACCCTGTCTGTGGTGAT	serine peptidase inhibitor, Kazal type 5
Spn	NM_001037810.1	A630014B01Rik|Cd43|Galgp|Ly-48|Ly48	GCAACCAGTTCTGTGGAGAGTTCCAGTGTGGCCCGTGGCACCTCAGTTTCCAGCAGAAAAACATCCACGACGTCTACCCAAGATCCCATAACCACCAGGT	sialophorin
Spp1	NM_009263.3	2AR|Apl-1|BNSP|BSPI|Bsp|ETA-1|Eta|OP|Opn|Opnl|Ric|Spp-1	TGAATCTGACGAATCTCACCATTCGGATGAGTCTGATGAGACCGTCACTGCTAGTACACAAGCAGACACTTTCACTCCAATCGTCCCTACAGTCGATGTC	secreted phosphoprotein 1
St6gal1	NM_001252506.1	AW742324|Siat1|St6Gal-I|St6gal|St6galI	GCCAGGCATCCTCATCCTTCTCCATAAGTCATTTTATGGCTGCTCTCCTGGTTACCACTGCTTGAAGGAGTGTTTTTATTCAACAGGCCCAGCCTGCTTC	beta galactoside alpha 2,6 sialyltransferase 1
Stat1	NM_009283.3	2010005J02Rik|AA408197	ACGCTGGGAACAGAACTAATGAGGGGCCTCTCATTGTCACCGAAGAACTTCACTCTCTTAGCTTTGAAACCCAGTTGTGCCAGCCAGGCTTGGTGATTGA	signal transducer and activator of transcription 1
Stat2	NM_019963.1	1600010G07Rik|AW496480	AGTGGGACCACTACAGCTCAGACTCCAATCACTTTTTATTACAGCATAACTTGCGAAAATTCAGCCGGGATATTCAGACCTTTCCCAATGGCCCTACCCA	signal transducer and activator of transcription 2
Stat3	NM_213659.2	1110034C02Rik|AW109958|Aprf	GGGGTCACTTTCACTTGGGTGGAAAAGGACATCAGTGGCAAGACCCAGATCCAGTCTGTAGAGCCATACACCAAGCAGCAGCTGAACAACATGTCATTTG	signal transducer and activator of transcription 3
Stat4	NM_011487.4	-	TAGAGACCAGCTCATTACCTGTCGTGATGATTTCTAATGTCAGCCAACTACCTAATGCATGGGCATCCATCATTTGGTACAATGTATCAACTAACGACTC	signal transducer and activator of transcription 4
Stat5b	NM_011489.3	-	TGAGGGTGTACCTGGACATGGGAGAGGTTTTTAACTGGAAAGTGTGTCCCCTATCTGCATGCTGGTCTCTCTCTCTCTCTGCCCAACTCTTGCACCCAAA	signal transducer and activator of transcription 5B
Stat6	NM_009284.2	-	CATTGTATAAGACAGCAACCCAGTATCATTTGGGGAGTAACTATGTGGCTGTGACATGCATAAAGCTCTAGCCTGGGTAACTTGATGCTTCCAGTGTTTC	signal transducer and activator of transcription 6
Syk	NM_001198977.1	Sykb	TGAGGCTTCGCAATTACTACTACGACGTGGTTAACTAACAGCTCCGGCGCCTGTCCGTGCACACCACGGATTCCCAAGCGATCACAGGAAATTCATTCAG	spleen tyrosine kinase
Syt17	NM_138649.1	Bk	AACTGGAAAACGCCAGCCTAGTATTCACAGTGTTCGGCCACAACATGAAAAGCAGCAATGACTTCATCGGGAGGATCGTCATCGGCCAGTATTCCTCCGG	synaptotagmin XVII
Tab1	NM_025609.2	2310012M03Rik|Map3k7ip1|b2b449Clo	TGTGCAAATCTACAGTGGATGGGTTACAGGTTACACAGCTAAACATGGACCACACCACCGAGAACGAGGACGAGCTCTTTCGGCTTTCGCAACTGGGTTT	TGF-beta activated kinase 1/MAP3K7 binding protein 1
Tal1	NM_011527.2	SCL/tal-1|Scl|bHLHa17|tal-1	CCGATCTATCCTAAAGCTAGGCCTGCCTATAATGAAGTTCAAGCTCATGAAACAAAGTGCGCAGAAGTCCTGTGTATCTGTCATTGTATTGGTGTCACTC	T cell acute lymphocytic leukemia 1
Tank	NM_011529.1	C86182|E430026L09Rik|I-TRAF	CAATCAAAGGTGAGACGACAAGAAGTTTCTTCTGGAAAAGAATCCGCCAAGGGTCTCAACATCCCTCTGCATCACGAAAGGGATAATATAGAGAAGACTT	TRAF family member-associated Nf-kappa B activator
Tap1	NM_001161730.1	ABC17|APT1|Abcb2|Ham-1|Ham1|MTP1|PSF1|RING4|TAP|Tap-1|Y3	TGGCCATTCCCTTCTTCACGGGCCGCATCACTGACTGGATTCTTCAGGATAAGACAGTTCCTAGCTTCACCCGCAACATATGGCTCATGTCCATTCTCAC	transporter 1, ATP-binding cassette, sub-family B (MDR/TAP)
Tap2	NM_011530.2	ABC18|AI462429|APT2|Abcb3|Ham-2|Ham2|MTP2|PSF2|RING11|Tap-2|Y1|jas	TCCAGGCCGGACCTGCCTTTCCTCATAGCTGCCTTCTTCTTCCTTGTGGTGGCTGTGTGGGGGGAGACATTAATCCCTCGCTATTCGGGTCGTGTAATTG	transporter 2, ATP-binding cassette, sub-family B (MDR/TAP)
Tapbp	NM_009318.2	D17Wsu91e|TPN	AGGGAGTTTCAGGTCAGTCGGGGTTACTTGGCGGGGCTTTGTTGAGAGAACTAAATATAAGAACACACATGCGTAGAGTCCCAGGGTTGAGAAGAACCAG	TAP binding protein
Tbk1	NM_019786.4	1200008B05Rik|AI462036|AW048562	ATACACTGTTCTAGAGGAGCCGTCCAATGCGTATGGACTTCCAGAATCAGAATTTCTCATTGTCTTACGAGATGTGGTGGGCGGGATGAATCATCTCCGA	TANK-binding kinase 1
Tbx21	NM_019507.1	TBT1|Tbet|Tblym	CACTAAGCAAGGACGGCGAATGTTCCCATTCCTGTCCTTCACCGTGGCTGGGCTGGAGCCCACAAGCCATTACAGGATGTTTGTGGATGTGGTCTTGGTG	T-box 21
Tcf7	NM_009331.3	AI465550|TCF-1|Tcf1	CTTTCCCAAGAAGCTCACCAGCATTAACAACTAGTCAATATAGTTGGCCTAAACCCAGTGTGCACCCTTCCTATCAGGCTCTTCCCAGTTCCATTTCCAG	transcription factor 7, T cell specific
Tdo2	NM_019911.2	AA407491|TDO|TO|chky	AGAGTCTACAGTTCCGGCTGCTGGAAAATAAGATTGGTGTTCTTCAGAGCTTGAGAGTCCCTTACAACAGGAAACACTATCGTGATAACTTTGGAGGAGA	tryptophan 2,3-dioxygenase
Tek	NM_013690.2	AA517024|Cd202b|Hyk|Tie2|tie-2	GAGACCATCATTTGCCCAGATATTGGTGTCCTTAAACAGGATGCTGGAAGAACGGAAGACATACGTGAACACCACACTGTATGAGAAGTTTACCTATGCA	endothelial-specific receptor tyrosine kinase
Tfe3	NM_172472.3	F830016E06Rik|Tcfe3|Tfe-3|bHLHe33	GAGGACTCTGTGCTGACCTTATTCTTGGGGAAGGGAACAGATTTTGACCTAGATCAAGTGTAACTTAGGTCCTCACCCTTGGGACGACCTTGCCTTTTCT	transcription factor E3
Tfeb	NM_001161723.1	Tcfeb|bHLHe35	CCTACCACCTGCAACAGTCCCAGCATCAGAAGGTTCGGGAGTATCTGTCTGAGACCTATGGGAACAAGTTTGCTGCCCACGTGAGCCCAGCCCAAGGTTC	transcription factor EB
Tfrc	NM_011638.3	2610028K12Rik|AI195355|AI426448|AU015758|CD71|E430033M20Rik|Mtvr-1|Mtvr1|TFR|TFR1|TR|Trfr|p90	CTGAACCAGTTCAAAACAGATATCAGGGATATGGGTCTAAGTCTACAGTGGCTGTATTCCGCTCGTGGAGACTACTTCCGTGCTACTTCTAGACTAACAA	transferrin receptor
Tgfb1	NM_011577.1	TGF-beta1|TGFbeta1|Tgfb|Tgfb-1	GGAGTTGTACGGCAGTGGCTGAACCAAGGAGACGGAATACAGGGCTTTCGATTCAGCGCTCACTGCTCTTGTGACAGCAAAGATAACAAACTCCACGTGG	transforming growth factor, beta 1
Tgfb2	NM_009367.1	BB105277|Tgf-beta2|Tgfb-2	CCCAAAGCCAGAGTGGCCGAGCAGCGGATTGAACTGTATCAGATCCTTAAATCCAAAGACTTAACATCTCCCACCCAGCGCTACATCGATAGCAAGGTTG	transforming growth factor, beta 2
Tgfb3	NM_009368.2	Tgfb-3	TCATGTAATTAGTTTCTGGGCCAGCAACTAGCTATCTCAGGTCCCTTAGAGATGCTGGACTCAAAAGCAGAGGTCAGAATTGGTTCTCTCATGTATTCCC	transforming growth factor, beta 3
Tgfbr1	NM_009370.2	ALK5|AU017191|Alk-5|TbetaR-I|TbetaRI	TCAGAAGTAGTGGCCAGCTGTGTCTCTAGTAGGACAGTAAAGGCATGAAGCTCAGCCTGTAATCCTGCTACTACAGTAGTACTCCAGAAGTGCCTTGAGG	transforming growth factor, beta receptor I
Tgfbr2	NM_009371.2	1110020H15Rik|AU042018|DNIIR|RIIDN|TBR-II|TbetaR-II|TbetaRII	TGTGCAAGTTTTGCGATGTGAGACTGTCCACTTGCGACAACCAGAAGTCCTGCATGAGCAACTGCAGCATCACGGCCATCTGTGAGAAGCCGCATGAAGT	transforming growth factor, beta receptor II
Thbd	NM_009378.3	AI385582|CD141|TM	CCCTTTGACATGACAATAGGACATTGCTATCTTGAGACATACTGGGCCACATTCATAGCTTTCCAAGGATGTATGTGGTCCTGCCTCAACATATCAGAGC	thrombomodulin
Thbs1	NM_011580.3	TSP-1|TSP1|Thbs-1|tbsp1	TGGAGAGCGCGGAGCTGGATGTACCCATCCAGAGCATCTTCACCAGGGATCTGGCCAGCGTTGCCAGGCTCCGAGTTGCAAAGGGAGATGTCAATGACAA	thrombospondin 1
Thy1	NM_009382.3	CD90|T25|Thy-1|Thy-1.2|Thy1.1|Thy1.2	ACTTTTGTGAGCTTCAAGTCTCGGGCGCGAATCCCATGAGCTCCAATAAAAGTATCAGTGTGTATAGAGACAAGCTGGTCAAGTGTGGCGGCATAAGCCT	thymus cell antigen 1, theta
Ticam1	NM_174989.4	AW046014|AW547018|TICAM-1|TRIF	TCCAGTCTCTTCCCCACAGTCCCAATCCTTTCCATCAGCCTCCTCCCCAGCCCCACAGACTCCAGGACCTCAGCCTCTCATTATTCACCATGCCCAGATG	toll-like receptor adaptor molecule 1
Ticam2	NM_173394.2	B430113A10|TICAM-2|TRAM|Tirp|Trif	TTCTAAGAAATGCTTAGACGTGAGTCTGCTTCCAAGAAATCTGTGGCACACAAGAAAGGTACACTTCTGCAGCCCTAGGATTGGGCTACTTTCGAATGAC	toll-like receptor adaptor molecule 2
Tie1	NM_011587.2	D430008P04Rik|TIE|tie-1	GGGCTCAAGATGAACGCAGCCATCAAGATGCTAAAAGAGTATGCGTCTGAAAATGACCATCGAGACTTTGCAGGTGAACTAGAAGTTCTGTGCAAACTAG	tyrosine kinase with immunoglobulin-like and EGF-like domains 1
Tigit	NM_001146325.1	ENSMUSG00000071552|Vstm3	GCAGAAGATGACTATGCTGACCCACAGGAATACTTTAATGTCCTGAGCTACAGAAGCCTAGAGAGCTTCATTGCTGTATCGAAGACTGGCTAACGACAGC	T cell immunoreceptor with Ig and ITIM domains
Timd4	NM_178759.4	B430010N18Rik|TIM-4|Tim4	GAATCATCTCCAGGAAGTCAACAAAATATACACTTTTGGGGAAGGTCCAGTTTGGTGAAGTGTCCTTGACCATCTCAAACACCAATCGAGGTGACAGTGG	T cell immunoglobulin and mucin domain containing 4
Tirap	NM_001177846.1	AA407980|C130027E04Rik|Mal|Tlr4ap|Wyatt	AGGAGGTGCAAACCCATGCAATCTACCTGGAATCGGCTGTCTTCACCATTTTATGACTTTGTTTGCCTAGCTGACGGATCTCAAATGCCCTCCTGGCCAG	toll-interleukin 1 receptor (TIR) domain-containing adaptor protein
Tlr1	NM_030682.1	-	TCAGCACTACGATCGGTTTGGAACTGTCTAACATCAAGTGTGTGCTTGAAGACCAGGGCTGCTCTTATTTCTTACGTGCTTTGTCAAAGCTTGGAAAGAA	toll-like receptor 1
Tlr2	NM_011905.2	Ly105	GCAGGCGGTCACTGGCAGGAGATGTGTCCGCAATCATAGTTTCTGATGGTGAAGGTTGGACGGCAGTCTCTGCGACCTAGAAGTGGAAAAGATGTCGTTC	toll-like receptor 2
Tlr3	NM_126166.2	AI957183	TTTCTCTGGGCTGAAGTGGACAAATCTCACCCAGCTCGATCTTTCCTACAACAACCTCCATGATGTCGGCAACGGTTCCTTCTCCTATCTCCCAAGCCTG	toll-like receptor 3
Tlr4	NM_021297.2	Lps|Ly87|Ran/M1|Rasl2-8	AACGGCAACTTGGACCTGAGGAGAACAAAACTCTGGGGCCTAAACCCAGTCTGTTTGCAATTAATAAATGCTACAGCTCACCTGGGGCTCTGCTATGGAC	toll-like receptor 4
Tlr5	NM_016928.2	-	CTGGGGACCCAGTATGCTAACTTGACCATTGGTCCAGGGGCTTTCAGAAACCTGCCCAATCTTAGGATCTTGGACTTGGGCCAAAGCCAGATCGAAGTCT	toll-like receptor 5
Tlr6	NM_011604.3	-	ACCTGGATGTCTCACACAATCGGTTGCAAAACATCTCTTGCTGCCCTATGGCGAGCCTGAGGCATCTAGACCTCTCATTCAATGACTTTGATGTACTGCC	toll-like receptor 6
Tlr7	NM_133211.3	-	TCTGCAGGAGCTCTGTCCTTGAGTGGCCTGCAAATCCACAGGCTCACCCATACTTCTGGCAGTGCCTGAAAAATGCCCTGACCACAGACAATCATGTGGC	toll-like receptor 7
Tlr8	NM_133212.2	-	TCCATAAAGCGAACTATTCCAGAAGCTATCCTTGTGACGAGATAAGGCACAACTCCCTTGTGATTGCAGAATGCAACCATCGTCAACTGCATGAAGTTCC	toll-like receptor 8
Tlr9	NM_031178.2	-	GGCCACAATTTCAGTTTTGTGACCCATCTGTCCATGCTACAGAGCCTTAGCCTGGCACACAATGACATTCATACCCGTGTGTCCTCACATCTCAACAGCA	toll-like receptor 9
Tmed1	NM_010744.3	Il1rl1l|Ly84l|St2l	GCGAGTTCACATTTCTGCTTCCCGCCGGGAGAAAGCAGTGTTTCTATCAGTCCGCACCGGCCAATGCTAGTCTTGAGACCGAGTACCAGGTGATCGGAGG	transmembrane emp24 domain containing 1
Tmem173	NM_028261.1	2610307O08Rik|ERIS|MPYS|Mita|STING	GCAGACTTCCAACCCTCCAGCTTCTGGTCACGTGTGTTCAATGGGAGCTTAAGTAGATGGCGAGAGGGAGAAGGAACATTTGTTCTGTTAGCTGTATACA	transmembrane protein 173
Tnf	NM_013693.1	DIF|TNF-a|TNF-alpha|TNFSF2|TNFalpha|Tnfa|Tnfsf1a	TTCCTGAGTTCTGCAAAGGGAGAGTGGTCAGGTTGCCTCTGTCTCAGAATGAGGCTGGATAAGATCTCAGGCCTTCCTACCTTCAGACCTTTCCAGACTC	tumor necrosis factor
Tnfaip3	NM_009397.2	A20|Tnfip3	GGCTGAACAACTTCTTCCTCAGGCTTTGTATTTGAGCAATATGCGGAAAGCTGTGAAGATACGAGAGAGAACCCCAGAAGACATTTTCAAACCTACCAAT	tumor necrosis factor, alpha-induced protein 3
Tnfrsf10b	NM_020275.3	DR5|KILLER|Ly98|MK|TRAILR2|TRICK2A|TRICK2B|TRICKB	CTGGTTCACATAAGATCCCATATAATGTGCAGGATGGCTAAACTTGCTGAGAGCTGACTCTGTGGTCTCCTGTCCCAGATTCTAGCGATATTCATTACTA	tumor necrosis factor receptor superfamily, member 10b
Tnfrsf11a	NM_009399.3	Ly109|ODFR|OFE|Rank|TRANCE-R|mRANK	ATCTCTGTGGTAGTAGTGGCTGCCATCATCTTCGGCGTTTACTACAGGAAGGGAGGGAAAGCGCTGACAGCTAATTTGTGGAATTGGGTCAATGATGCTT	tumor necrosis factor receptor superfamily, member 11a
Tnfrsf11b	NM_008764.3	OCIF|Opg|TR1	CCGGAGTGTCCCAAAGCCCCACCACTAGCTCCCAAGGTTCCTAAAAAGGAACAAGGTTTGTCCAGACAGAGACTAATAGATCAAAGGCAGGGCATACTTC	tumor necrosis factor receptor superfamily, member 11b (osteoprotegerin)
Tnfrsf12a	NM_001161746.1	AI255180|C87282|Fn14|HPIP|TWEAK-R|TweakR	AGCCTCAATCTGGGTCACAAAGCGACCCATACTAAGGAACTGCAGCATTTGCACAAGGGAATCTCTTGTTCCCCACAAGTCCTGGCAGTCTGGCTGACTT	tumor necrosis factor receptor superfamily, member 12a
Tnfrsf13b	NM_021349.1	1200009E08Rik|Taci	GTCCAGGATTGAGGCTAAGTAGCGACCAGCTGACTCTCTACTGCACACTGGGGGTCTGCCTCTGCGCCATCTTCTGCTGTTTCTTGGTGGCCTTGGCCTC	tumor necrosis factor receptor superfamily, member 13b
Tnfrsf13c	NM_028075.2	2010006P15Rik|BAFF-R|Baffr|Bcmd|Bcmd-1|Bcmd1|Lvis22	AATGCACTGCGGGTGGCTCATTACTGAGCATAACTTTTGCTTCAGGGGACCTGATGCCTCTGGACTTCATGGGCATCTGTATTCACGTGCACATCCTACA	tumor necrosis factor receptor superfamily, member 13c
Tnfrsf14	NM_178931.2	Atar|HveA|Hvem|Tnfrs14	ACAGACACCACCTGCTCCTCCCAGGTCGTCTACTACGTTGTGTCCATCCTTTTGCCACTTGTGATAGTGGGAGCTGGGATAGCTGGATTCCTCATCTGCA	tumor necrosis factor receptor superfamily, member 14 (herpesvirus entry mediator)
Tnfrsf17	NM_011608.1	BCM|BCMA|Tnfrsf13|Tnfrsf13a	CCTCATGGCGCAACAGTGTTTCCACAGTGAATATTTTGACAGTCTGCTGCATGCTTGCAAACCGTGTCACTTGCGATGTTCCAACCCTCCTGCAACCTGT	tumor necrosis factor receptor superfamily, member 17
Tnfrsf18	NM_009400.2	AITR|Gitr	CTCCCCTCAACAGTGGCGGAAGTGGGTGTATGAGAGCGGTGAGTTACGATTGGGCCCTATGGCTGCCTTTCTCATTTGACAGCTCTGTTGGAGTAGGGTC	tumor necrosis factor receptor superfamily, member 18
Tnfrsf1a	NM_011609.2	CD120a|FPF|TNF-R|TNF-R-I|TNF-R1|TNF-R55|TNF-alphaR1|TNFAR|TNFR60|TNFRI|TNFRp55|TNFalpha-R1|Tnfr-2|Tnfr1|p55|p55-R	CTCCTTGCCAAGCTGACAAGGACACGGTGTGTGGCTGTAAGGAGAACCAGTTCCAACGCTACCTGAGTGAGACACACTTCCAGTGCGTGGACTGCAGCCC	tumor necrosis factor receptor superfamily, member 1a
Tnfrsf1b	NM_011610.3	CD120b|TNF-R-II|TNF-R2|TNF-R75|TNF-alphaR2|TNFBR|TNFR80|TNFRII|TNFalpha-R2|Tnfr-1|Tnfr2|p75	GTGTGTGTCCATGTTTGCATGTATGTGTGTGCCAGTGTGTGGAGGCCAGAGGTTGGCTTTGGGTGTGTTTGATCACTCTCAGTTACTGAGGCAGGGCTCT	tumor necrosis factor receptor superfamily, member 1b
Tnfrsf4	NM_011659.2	ACT35|CD134|Ly-70|Ox40|TXGP1L|Txgp1	ATGGTGAGCCGCTGTGATCATACCAGGGATACTCTATGTCATCCGTGTGAGACTGGCTTCTACAATGAAGCTGTCAATTATGATACCTGCAAGCAGTGTA	tumor necrosis factor receptor superfamily, member 4
Tnfrsf8	NM_009401.2	Cd30|D1S166E|Ki|Ki-1	GAGCCCCGGGTATCCACGGAACACACCAATAACAGGATTGAGAAAATCTACATCATGAAGGCCGACACAGTGATCGTGGGCTCTGTAAAAACTGAAGTCC	tumor necrosis factor receptor superfamily, member 8
Tnfrsf9	NM_001077508.1	4-1BB|A930040I11Rik|AA408498|AI325004|CDw137|Cd137|ILA|Ly63	TCTTCAGAGCAGTTCAAGGGCCTGCTTCTCCTGTTTCCTCTGTGTCAGGCTTTTCAATAAAAAGGCCGTTTAGGAAAGGGACAAAGCACTGTGAGGTGGG	tumor necrosis factor receptor superfamily, member 9
Tnfsf10	NM_009425.2	A330042I21Rik|AI448571|APO-2L|Ly81|TL2|Trail	GTTCACCATGCTTGCTTTGTCCAGATTGCGACTGTCACCCAGTCCTCTGGCTCTTCCATCTGTCTGTCCACTCCACCTACCAAGATGTTGAACACTTGTT	tumor necrosis factor (ligand) superfamily, member 10
Tnfsf11	NM_011613.3	Ly109l|ODF|OPG|OPGL|RANKL|Trance	CCAGCGAGGCAAGCCTGAGGCCCAGCCATTTGCACACCTCACCATCAATGCTGCCAGCATCCCATCGGGTTCCCATAAAGTCACTCTGTCCTCTTGGTAC	tumor necrosis factor (ligand) superfamily, member 11
Tnfsf12	NM_011614.3	Apo3l|Dr3l|Dr3lg|Tweak	TCAAAGGCAGCCAGAGCTTGTTCACATGTTTTCCATTCCACAGACGTATCCTTGCTCTTCTTTAACATCCCATCCCACCACAACTATCCACCTCACTAGC	tumor necrosis factor (ligand) superfamily, member 12
Tnfsf13	NM_023517.2	2310026N09Rik|April|Tall2|Trdl1	AAAAAGATATATGTTAGGTGCCTCGATATGCATGCCATTCATCCTCCCCATTCTCCTATACACTTCCGAGCTGGGCACTGAGCTTTACGCCTTAAATCAC	tumor necrosis factor (ligand) superfamily, member 13
Tnfsf13b	NM_033622.1	BAFF|BLyS|D8Ertd387e|TALL-1|TALL1|THANK|TNFSF20|zTNF4	TCTGCAAAGACCCTGCCACCACCGTGCCTCTGTTTTTGCTCCGAGAAAGGAGAAGATATGAAAGTGGGATATGATCCCATCACTCCGCAGAAGGAGGAGG	tumor necrosis factor (ligand) superfamily, member 13b
Tnfsf14	NM_019418.2	HVEM-L|HVEML|LIGHT|LTg|Ly113	CAGGAAGAAAGAATCAAGCTGGGGTATTTATGCTTCTGATGCAAACACTGAGATTTCGGCTTTCTGGGTTTTGAGCTGGAGGCAAGAAACCTTCCCAGAG	tumor necrosis factor (ligand) superfamily, member 14
Tnfsf15	NM_177371.3	Tl1|Tl1a|Vegi	AAGACTCACAAGCCCGAGTTGCAGTTACTTTTCTGAAGCAACATAGTATGTTAATGGAATGGCCAGAACTCTACTCTTGGCACATGGCACTGAATTTGAT	tumor necrosis factor (ligand) superfamily, member 15
Tnfsf18	NM_183391.3	Gitrl	GCACAGTGAGAACATGGGTAGATGAACCCTAAGACTCTTACCTCAATTCAGAACTCGCAAGGAGTTAAGTGAGTGGGGTCTTCATTAGACCATTCACATG	tumor necrosis factor (ligand) superfamily, member 18
Tnfsf4	NM_009452.2	Ath-1|Ath1|CD134L|OX-40L|Ox40l|TXGP1|Txgp1l|gp34	CCAGATGTGAGGATGGGCAACTATTCATCAGCTCATACAAGAATGAGTATCAAACTATGGAGGTGCAGAACAATTCGGTTGTCATCAAGTGCGATGGGCT	tumor necrosis factor (ligand) superfamily, member 4
Tnfsf8	NM_009403.2	CD153|CD30LG|Cd30l	ATCCAGGATGCAGGGGAAAATCCTTCTTGGAACAGAGCTGGGTACAGAACCGAATCAGATGAGGAGAGATAAGGTGTGATGTGGGACAGACTATATAAAG	tumor necrosis factor (ligand) superfamily, member 8
Tollip	NM_023764.3	4930403G24Rik|4931428G15Rik	CTCAGCATCACTGTGGTACAGGCAAAATTGGCAAAGAATTATGGCATGACTCGTATGGACCCTTACTGCCGTCTGCGTCTGGGCTATGCTGTTTATGAAA	toll interacting protein
Tpsab1	NM_031187.4	MMCP-7|Mcp-7|Mcp7|Mcpt7	GGCTGGGGTAACATCGACAATGGTGTAAACCTGCCGCCACCATTTCCTTTGAAGGAGGTGCAAGTTCCCATTATAGAAAACCACCTTTGTGACTTGAAGT	tryptase alpha/beta 1
Traf2	NM_009422.2	AI325259	GGCCTTTTAATCAGAAGGTAACATTGATGTTGCTGGACCATAACAACCGGGAGCATGTGATCGACGCATTCAGGCCCGATGTAACCTCGTCCTCCTTCCA	TNF receptor-associated factor 2
Traf3	NM_001048206.1	AI528849|CAP-1|CD40bp|CRAF1|LAP1|T-BAM|amn	GGTTGGGGTCAGTGCAGACAGCTGCAGACTGTTCTAAAGTTCCGTTCTTATCTCTGATGGCACACCTCTCGTGTTCAGTTCTATTACCCAAAAAACAAAG	TNF receptor-associated factor 3
Traf6	NM_009424.2	2310003F17Rik|AI851288|C630032O20Rik	GTGCTGTGTCCATGGCATATGAAGAGAAAGAGATCCATGATCAAAGCTGTCCTCTGGCAAATATCATCTGTGAATACTGTGGTACAATCCTCATCAGAGA	TNF receptor-associated factor 6
Trem1	NM_021406.5	-	GTGGCTCCTGTGCTTTCTCTAGGACACACTGGCATTTGCTTGTTTCCACCTCTTTGGGTGGGAAAAGGATGGTAGATCCATTCCTTCTACTTCAGCAGTG	triggering receptor expressed on myeloid cells 1
Trem2	NM_031254.2	TREM-2|Trem2a|Trem2b|Trem2c	GAATCAAGAGACCTCCTTCCCACCCACCTCCATTCTTCTCCTCCTGGCCTGCGTTCTCCTGAGCAAGTTTCTTGCAGCCAGCATCCTCTGGGCTGTGGCC	triggering receptor expressed on myeloid cells 2
Trp53	NM_011640.1	Tp53|bbl|bfy|bhy|p44|p53	CCCTCTCTGAGTAGTGGTTCCTGGCCCAAGTTGGGGAATAGGTTGATAGTTGTCAGGTCTCTGCTGGCCCAGCGAAATTCTATCCAGCCAGTTGTTGGAC	transformation related protein 53
Twist1	NM_011658.2	AA960487|M-Twist|Pde|Ska10|Ska<m10Jus>|Twist|bHLHa38|pdt	AATGGACAGTCTAGAGACTCTGGAGCTGGATAACTAAAAATAAATCTATATGACAAAGATTTTCATGGAAATTAGAAGAGCAGAGACCAAATTCACAAGA	twist basic helix-loop-helix transcription factor 1
Txk	NM_001122754.1	A130089B16Rik|Btkl|PTK-RL-18|PTK4|Rlk	TTACCAGCCACATCTGGTTTTAGCTATGAAAAGTGGGAGATAGATCCATCAGAGTTGGCTTTTGTCAAGGAGATCGGAAGTGGTCAGTTTGGGGTTGTCC	TXK tyrosine kinase
Txnip	NM_023719.1	1200008J08Rik|AA682105|Hyplip1|THIF|Tbp-2|VDUP1	CCTGAGTGCTGCGATCAAAGGCCCAGCTTGGTTATTGCTTTTGAGGCTTTCTCCCAACGCACAGACTTGTGTAATTCTAACACTAATCCTGTGAAGGGTT	thioredoxin interacting protein
Tyk2	NM_001205312.1	JTK1	ACAAGTGCTTGTTGCTGTGCCTCTGTTCCCAGGCTGAGGCCCTGTCCTTTGTGGCCCTGGTCGATGGCTATTTCCGCTTGACTGCTGACTCCAGCCACTA	tyrosine kinase 2
Ubc	NM_019639.4	2700054O04Rik|AI194771|Rps27a|TI-225|Uba52|Ubb	AAGACCATCACCCTGGACGTCGAGCCCAGTGTTACCACCAAGAAGGTCAAACAGGAAGACAGACGTACCTTCCTCACCACAGTATCTAAAAAGAGCCCTC	ubiquitin C
Ulbp1	NM_029975.2	A430108B07Rik|MULT1	GGCAACTGGACCCAACTGGATCATGAATTCGAGAAGTTTATAGAAATGTGCAAGGAAGACAAGGTTTTAGCTGCCTTTTTAAAGAAGACTACAGAGGGCG	UL16 binding protein 1
Usp18	NM_011909.2	1110058H21Rik|AW047653|UBP43|Ubp15	GGCTGACTTTGGTCATTACTGTGCCTACATCCGGAATCCCGTGGATGGAAAGTGGTTCTGCTTCAATGACTCACATGTTTGTTGGGTCACCTGGAAGGAT	ubiquitin specific peptidase 18
Usp9y	NM_148943.2	Dffry|Fafl2	TGGACAACCTCAGCCTTCTTTCCAACAGAACCAGATCTCATCATCTGATTCTTCCAATGAGACTTCTCCAACAACTCCTCCATATGAACAAGGCCAAGGT	ubiquitin specific peptidase 9, Y chromosome
Vcam1	NM_011693.2	CD106|Vcam-1	GGTTTTGAGGATGAACACTCTTACCTGTGCGCTGTGACCTGTCTGCAAAGGACACTGGAAAAGAGAACCCAGGTGGAGGTCTACTCATTCCCTGAAGATC	vascular cell adhesion molecule 1
Vegfa	NM_001025250.3	Vegf|Vpf	TCTCTCTCTCCCAGATCGGTGACAGTCACTAGCTTGTCCTGAGAAGATATTTAATTTTGCTAACACTCAGCTCTGCCCTCCCTTGTCCCCACCACACATT	vascular endothelial growth factor A
Vegfc	NM_009506.2	AW228853|VEGF-C	TACAGAAAACACACAGAAGTGCTTCCTTAAAGGGAAGAAGTTCCACCATCAAACATGCAGTTGTTACAGAAGACCGTGTGCGAATCGACTGAAGCATTGT	vascular endothelial growth factor C
Vhl	NM_009507.3	Vhlh	GGCTTTGTAGTGTTTAAGAATAAACATGCAAAGTGCCACTGCGTCTGCCCTTTGTAGAGCACTCACCCGAGGGAGGAAGACGTTTTCAGTTTTGCTTCCT	von Hippel-Lindau tumor suppressor
Vim	NM_011701.4	-	CAGCGCTCCTACGATTCACAGCCACCGCGCCCTCATTCCCTTGTTGCAGTTTTTCCAGCCGCAGCAAGCCAGCCCACCTTCGAAGCCATGTCTACCAGGT	vimentin
Vwf	NM_011708.3	6820430P06Rik|AI551257|B130011O06Rik|C630030D09|F8VWF|VWD	GTCAGCATCTACGGCGCTATCATGTATGAAGTCAGGTTTACCCATCTTGGCCACATCCTCACATACACGCCACAAAACAACGAGTTCCAACTGCAGCTTA	Von Willebrand factor homolog
Xaf1	NM_001037713.3	Fbxo39	CTCCACTTCATGCTCCACGAGGCCCACTGCCTGCGCTTCATAGTCCTTTGCCCAGAATGTGAAGAGCCCATCCCAGAGTCAAAGATGAAAGAGCACATGG	XIAP associated factor 1
Xbp1	NM_013842.2	D11Ertd39e|TREB-5|TREB5|XBP-1	CCTCTAGTTTTAGAGATCCCCTCTGAGACAGAGAGTCAAACTAACGTGGTAGTGAAAATTGAGGAAGCACCTCTAAGCTCTTCAGAAGAGGATCACCCTG	X-box binding protein 1
Xcl1	NM_008510.1	AI661682|ATAC|LTN|Lptn|SCM-1|SCM-1a|Scyc1	AGAGAGTAGCTGTGTGAACTTACAAACCCAGCGGCTGCCAGTTCAAAAAATCAAGACCTATATCATCTGGGAGGGGGCCATGAGAGCTGTAATTTTTGTC	chemokine (C motif) ligand 1
Xcr1	NM_011798.4	Ccxcr1|Gpr5|mXcr1	CTGTCTACTGCCTGTGTTGATCTCAGCACAATGGAGTTGGTTTCTAGGTGACTTCTTCTGCAAGTTCTTCAACATGATCTTCGGCATCAGCCTCTACAGC	chemokine (C motif) receptor 1
Ythdf2	NM_145393.4	9430020E02Rik|HGRG8|NY-REN-2	GGACAGTCTACTCAAAGCTCTGGATATAGTAGCAATTACGCTTATGCACCCAGCTCCTTAGGTGGAGCCATGATTGATGGACAGTCAGCTTTTGCCAATG	YTH domain family 2
Yy1	NM_009537.3	AW488674|NF-E1	CGGTCACCATGTGGTCCTCGGATGAAAAAAAAGATATTGACCATGAAACAGTGGTTGAAGAGCAGATCATTGGAGAGAACTCACCTCCTGATTATTCTGA	YY1 transcription factor
Zap70	NM_009539.2	Srk|ZAP-70|mrtle|mur	TACGAGAGTCCCTACAGCGACCCTGAGGAACTCAAAGACAAGAAGCTCTTCCTGAAGCGAGAGAATCTCCTCGTGGCGGACATCGAGCTTGGCTGTGGCA	zeta-chain (TCR) associated protein kinase
Zbp1	NM_021394.2	2010010H03Rik|Dai|Dlm1|mZaDLM	CGCCAAGGCTCTGGGAATGACGACAGCCAAAGAAGTGAACCCACTCCTGTATTCCATGAGAAATAAGCACCTTCTGAGCTATGACGGACAGACGTGGAAG	Z-DNA binding protein 1
Zfp13	NM_011747.2	4933429B21|AI835008|Krox-8|Rhit|Zfp-13	TCTGCAGACAGTCAAAGCATCGCGGCTACTGAGAACGAGGAGAAATCCCATGAGGTCCCAGGTAATGTGCAACACTGTGGAGACATGCTCTCTGGACAGG	zinc finger protein 13
Internal Reference Genes
Abcf1	NM_013854.1	AU041969|Abc50|D17Wsu166e|GCN20	GAGGTGTCTTCCCGCCAGGCAATGTTAGAAAATGCATCTGACATTAAGTTGGAAAAGTTCAGCATCTCCGCCCACGGCAAGGAGCTATTCGTCAATGCTG	ATP-binding cassette, sub-family F (GCN20), member 1
Alas1	NM_020559.2	ALAS|ALAS-N|Alas-1|Alas-h	ACTAGGAATATTTCTGGAACGAGCAAGTTCCACGTAGAACTGGAGCAGGCACTGGCCGACCTCCACGGCAAAGATGCGGCGCTCTTGTTCTCTTCCTGTT	aminolevulinic acid synthase 1
Edc3	NM_153799.3	AA517853|Lsm16|Yjdc	CTTTATAGTTGCCCTCCTCAGGTGTATAGTTGGAACTAGTGGCCTGTCTCAAACATGCCAAAAATGAGCCCAGTTCTAGATGACAGTAGTGGGATTCAGC	enhancer of mRNA decapping 3 homolog (S. cerevisiae)
Eef1g	NM_026007.4	2610301D06Rik|AA407312|EF1G	GGCAAGGTTCCAGCATTTGAGGGTGATGATGGATTCTGTGTGTTTGAGAGCAATGCCATTGCCTATTATGTAAGCAATGAGGAGCTGCGAGGAAGTACGC	eukaryotic translation elongation factor 1 gamma
Eif2b4	NM_001127355.1	Eif2b	AGTACTGGTCTGCTGTGAAACGTACAAGTTCTGTGAACGTGTGCAGACTGATGCCTTTGTCTCCAACGAGCTAGATGATCCCGATGATCTGCAGTGTAAG	eukaryotic translation initiation factor 2B, subunit 4 delta
G6pdx	NM_008062.2	G28A|G6pd|Gpdx	ACATTCTAGTTCCTGGGCTTGGACCGCCATTTTGTCCTATGCTGCTGCCACTGCCACCACCAGTAAACCCAGCTACATTCCTCAAATACCAGGCATTTAA	glucose-6-phosphate dehydrogenase X-linked
Gusb	NM_010368.1	AI747421|Gur|Gus|Gus-r|Gus-s|Gus-t|Gus-u|Gut|asd|g	AATACGTGGTCGGAGAGCTCATCTGGAATTTCGCCGACTTCATGACGAACCAGTCACCGCTGAGAGTAATCGGAAACAAGAAGGGGATCTTCACTCGCCA	glucuronidase, beta
Hdac3	NM_010411.2	AW537363	ATGAAACCTCATCGCCTGGCATTGACTCATAGCCTAGTCCTGCATTATGGTCTCTATAAGAAGATGATCGTCTTCAAGCCTTACCAGGCCTCCCAGCATG	histone deacetylase 3
Hprt	NM_013556.2	C81579|HPGRT|Hprt1	ATGACTGTAGATTTTATCAGACTGAAGAGCTACTGTAATGATCAGTCAACGGGGGACATAAAAGTTATTGGTGGAGATGATCTCTCAACTTTAACTGGAA	hypoxanthine guanine phosphoribosyl transferase
Nubp1	NM_011955.2	-	TGGAGATACACAGGTTGCTCTTCTGGACATCGATATCTGTGGGCCATCGATTCCCAAGATCATGGGCTTAGAAGGAGAGCAGGTTCACCAGAGCGGCTCC	nucleotide binding protein 1
Oaz1	NM_008753.4	AZ-1|AZ1|Antizyme|ODC-Az|Oaz	CCCTGTGCCCTCTCCTGGGTTAGTCCACATGTCGTGATTGTGCAGAATAAACGCTCACTCCATTAGCGGGGTGCTTCTTCGAGCTGAATGCTGTGTTTGT	ornithine decarboxylase antizyme 1
Polr1b	NM_009086.2	128kDa|D630020H17Rik|RPA116|RPA135|RPA2|Rpo1-2	TGCCTTTCACTGAGAGTGGCATGATGCCGGACATTCTGTTTAATCCTCACGGGTTTCCCTCCCGTATGACCATAGGTATGTTAATCGAGAGCATGGCTGG	polymerase (RNA) I polypeptide B
Polr2a	NM_009089.2	220kDa|Rpb1|Rpo2-1	GTGAATCGTATTCTCAATGATGCTCGAGACAAAACTGGCTCCTCTGCACAGAAATCCCTCTCTGAATATAACAACTTCAAGTCTATGGTGGTGTCTGGAG	polymerase (RNA) II (DNA directed) polypeptide A
Ppia	NM_008907.1	2700098C05|Cphn|CyP-18|CypA	CCAAGACTGAATGGCTGGATGGCAAGCATGTGGTCTTTGGGAAGGTGAAAGAAGGCATGAACATTGTGGAAGCCATGGAGCGTTTTGGGTCCAGGAATGG	peptidylprolyl isomerase A
Rpl19	NM_009078.2	-	GCCTCTAGTGTCCTCCGCTGCGGGAAAAAGAAGGTCTGGTTGGATCCCAATGAGACCAATGAAATCGCCAATGCCAACTCCCGTCAGCAGATCAGGAAGC	ribosomal protein L19
Sap130	NM_172965.2	2610304F09Rik|6720406D06	TAAATCCGAAGTGCATGTGTCTATAGCCACTCCAGTTACAGTGTCCTTGGAGACCATATCCAATCAAAATGCCGAACAGCCTACCGTTGCTGTCCCTCCG	Sin3A associated protein
Sdha	NM_023281.1	1500032O14Rik|2310034D06Rik|4921513A11|C81073|FP|SDH2|SDHF	CTTGCGAGCTGCATTTGGCCTTTCTGAGGCAGGGTTTAATACTGCATGCCTTACAAAGCTCTTTCCTACCCGATCACATACTGTTGCAGCACAGGGAGGT	succinate dehydrogenase complex, subunit A, flavoprotein (Fp)
Sf3a3	NM_029157.3	4930512K19Rik|60kDa	ACAATTTTAGAGCAGCAACGGCGCTATCATGAGGAGAAGGAACGGCTTATGGATGTTATGGCCAAAGAGATGCTTACGAAGAAGTCCACGCTTCGGGACC	splicing factor 3a, subunit 3
Tbp	NM_013684.3	GTF2D1|Gtf2d|SCA17|TFIID	GTGGCGGGTATCTGCTGGCGGTTTGGCTAGGTTTCTGCGGTCGCGTCATTTTCTCCGCAGTGCCCAGCATCACTATTTCATGGTGTGTGAAGATAACCCA	TATA box binding protein
Tubb5	NM_011655.4	AA408537|AI596182|B130022C14Rik|M(beta)5	ATTGGAAGTGTCTTCCCTGTATTGGTTCTCCTTTCTCGGAGAGATGGGGGTTGGGGGTGCGGCAAGGTCTTGGTCTTGGTCTCTGAACACTCCCAATTCC	tubulin, beta 5 class I
© 2015-2018 NanoString Technologies				LBL-10094-02

## Sheet: Annotations
nCounter® Mouse PanCancer Immune Profiling Panel - Annotations
Gene Name	Adaptive	Humoral	Inflammation	Innate	Gene Class	Cell Type	Immune Response Category	Annotation
A2m				+	Immune Response		Complement Pathway, Innate, Interleukins	Complement Pathway, Innate Response, Interleukins
Abca1				+	Immune Response		Innate, Transporter Functions	Innate Response, Transmembrane Transportation
Abcb1a					Immune Response		CD molecules, Cell Cycle, Transporter Functions	CD molecules, Cell Cycle, Transmembrane Transportation
Abcf1					HKs			Housekeeper Gene
Abcg1				+	Immune Response		Innate, Transporter Functions	Innate Response, Transmembrane Transportation
Abl1				+	Immune Response		Apoptosis, Cell Cycle, Innate, Senescence	Apoptosis, Cell Cycle, Innate Response, Senescence Pathway
Ada					Immune Response		Adhesion, B-Cell Functions, T-Cell Functions	Adhesion, B-Cell Differentiation, T-Cell Differentiation
Adora2a			+		Immune Response		Apoptosis, Inflammation	Apoptosis, Inflammatory Response
Aicda					Immune Response		Basic Cell Functions	Basic Cell Functions
Aire		+		+	Immune Response		Humoral, Innate	Humoral Response, Innate Response
Akt3					Immune Response - Cell Type specific		Cancer Progression, Transporter Functions	Cancer Progression, Transmembrane Transportation
Alas1					HKs			Housekeeper Gene
Alcam					Immune Response		Adhesion, CD molecules	Adhesion, CD molecules
Ambp					Immune Response		Transporter Functions	Transmembrane Transportation
Amica1					Immune Response		Adhesion, Transporter Functions	Adhesion, Transmembrane Transportation
Angpt1				+	Immune Response		Apoptosis, Cancer Progression, Innate	Apoptosis, Cancer Progression, Innate Response
Angpt2					Immune Response		Adhesion, Cancer Progression	Adhesion, Cancer Progression
Anp32b					Immune Response - Cell Type specific		Cell Cycle	Cell Cycle
Anxa1			+		Immune Response		Cell Cycle, Inflammation, T-Cell Functions, Transporter Functions	Cell Cycle, Inflammatory Response, Mature T-Cell Functions, Phagocytosis
Apoe					Immune Response - Cell Type specific		Apoptosis, Cancer Progression, Transporter Functions	Apoptosis, Cancer Progression, Transmembrane Transportation
App				+	Immune Response		Apoptosis, Cell Cycle, Innate, Transporter Functions	Apoptosis, Cell Cycle, Innate Response, Transmembrane Transportation
Arg1					Immune Response		Basic Cell Functions	Basic Cell Functions
Arg2					Immune Response		Basic Cell Functions	Basic Cell Functions
Atf1				+	Immune Response		Innate	Innate Response, Transcription Factors
Atf2				+	Immune Response		Innate	Innate Response, Transcription Factors
Atg10					Immune Response		Transporter Functions	Autophagy, Transmembrane Transportation
Atg12				+	Immune Response		Innate, Transporter Functions	Autophagy, Innate Response
Atg16l1					Immune Response		Transporter Functions	Autophagy, Transmembrane Transportation
Atg5				+	Immune Response		Apoptosis, Innate, Transporter Functions	Apoptosis, Autophagy, Innate Response
Atg7					Immune Response		Apoptosis, Transporter Functions	Apoptosis, Autophagy, Transmembrane Transportation
Atm					Immune Response - Cell Type specific		Apoptosis, B-Cell Functions, Cell Cycle, Senescence	Apoptosis, Cell Cycle, Mature B-Cell Functions, Senescence Pathway
Axl			+	+	Immune Response		Inflammation, Innate, NK Cell Functions, Transporter Functions	Inflammatory Response, Innate Response, Natural Killer Cell Functions, Transmembrane Transportation
Batf					Immune Response - Cell Type specific			Transcription Factors
Bax					Immune Response		Apoptosis, Transporter Functions	Apoptosis, Transmembrane Transportation
Bcl10				+	Immune Response		B-Cell Functions, Innate, Interleukins, T-Cell Functions	Innate Response, Interleukins, Mature B-Cell Functions, Mature T-Cell Functions, Transcription Factors
Bcl2				+	Immune Response - Cell Type specific		B-Cell Functions, Innate, T-Cell Functions	B-Cell Proliferation, Innate Response, T-Cell Differentiation, Transcription Factors
Bcl2l1				+	Immune Response		Apoptosis, Cytokines & Receptors, Innate	Apoptosis, Cytokines, Innate Response
Bcl6			+		Immune Response - Cell Type specific		B-Cell Functions, Inflammation, T-Cell Functions	Inflammatory Response, Mature B-Cell Functions, Regulation of Inflammatory Response, Th2 Cell Functions, Transcription Factors
Bid				+	Immune Response		Apoptosis, Cell Cycle, Innate	Apoptosis, Cell Cycle, Innate Response
Birc5					Immune Response		Apoptosis, Cell Cycle, Cytokines & Receptors	Apoptosis, Cell Cycle, Cytokines
Blk					Immune Response - Cell Type specific	B-cells	B-Cell Functions	Mature B-Cell Functions
Blnk		+			Immune Response		B-Cell Functions, Humoral	Humoral Response, Mature B-Cell Functions
Bmi1		+			Immune Response		B-Cell Functions, Humoral, Senescence	Humoral Response, Mature B-Cell Functions, Senescence Pathway
Bst1		+			Immune Response		CD molecules, Humoral	CD molecules, Humoral Response
Bst2		+		+	Immune Response		CD molecules, Humoral, Innate	CD molecules, Humoral Response, Innate Response
Btk				+	Immune Response		Apoptosis, Innate	Apoptosis, Innate Response
Btla					Immune Response		B-Cell Functions, CD molecules, T-Cell Functions	B-Cell Regulation, CD molecules, T-Cell Regulation
C1qa				+	Immune Response		Complement Pathway, Innate	Complement Pathway, Innate Response
C1qb				+	Immune Response		Complement Pathway, Innate	Complement Pathway, Innate Response
C1qbp	+		+		Immune Response		Adaptive, CD molecules, Complement Pathway, Inflammation	Adaptive Response, CD molecules, Complement Pathway, Inflammatory Response
C1ra				+	Immune Response		Complement Pathway, Innate	Complement Pathway, Innate Response
C1s1				+	Immune Response		Complement Pathway, Innate	Complement Pathway, Innate Response
C2				+	Immune Response		Complement Pathway, Innate	Complement Pathway, Innate Response
C3			+	+	Immune Response		Cancer Progression, Complement Pathway, Inflammation, Innate, Transporter Functions	Cancer Progression, Complement Pathway, Inflammatory Response, Innate Response, Phagocytosis, Regulation of Inflammatory Response
C3ar1	+		+		Immune Response		Adaptive, Cancer Progression, Complement Pathway, Inflammation, Macrophage Functions	Adaptive Response, Cancer Progression, Complement Pathway, Inflammatory Response, Macrophage Functions, Regulation of Inflammatory Response
C4b		+	+	+	Immune Response		Complement Pathway, Humoral, Inflammation, Innate	Complement Pathway, Humoral Response, Inflammatory Response, Innate Response, Regulation of Inflammatory Response
C5ar1		+			Immune Response		Chemokines & Receptors, Complement Pathway, Humoral, Mast Cell Functions	Chemotaxis, Complement Pathway, Humoral Response, Mast Cell Functions
C6				+	Immune Response		Apoptosis, Complement Pathway, Innate	Apoptosis, Complement Pathway, Innate Response
C7				+	Immune Response		Complement Pathway, Innate	Complement Pathway, Innate Response
C8a				+	Immune Response		Complement Pathway, Innate	Complement Pathway, Innate Response
C8b				+	Immune Response		Complement Pathway, Innate	Complement Pathway, Innate Response
C8g				+	Immune Response		Complement Pathway, Innate, Transporter Functions	Complement Pathway, Innate Response, Transmembrane Transportation
C9				+	Immune Response		Apoptosis, Complement Pathway, Innate	Apoptosis, Complement Pathway, Innate Response
Camp	+		+	+	Immune Response		Adaptive, Cancer Progression, Inflammation, Innate	Adaptive Response, Cancer Progression, Inflammatory Response, Innate Response
Card11					Immune Response		B-Cell Functions, Cytokines & Receptors, Interleukins, T-Cell Functions	Cytokines, Interleukins, Mature B-Cell Functions, Mature T-Cell Functions, Transcription Factors
Card9				+	Immune Response		Innate, Interleukins	Innate Response, Interleukins, Transcription Factors
Casp1				+	Immune Response		Cytokines & Receptors, Innate, Interleukins, Microglial Functions	Cytokines, Innate Response, Interleukins, Microglial Functions
Casp3					Immune Response		Apoptosis, B-Cell Functions, Cell Cycle, T-Cell Functions	Apoptosis, Cell Cycle, Mature B-Cell Functions, T-Cell Proliferation
Casp8				+	Immune Response		Apoptosis, Cancer Progression, Innate, Macrophage Functions	Apoptosis, Cancer Progression, Innate Response, Macrophage Functions
Ccl1	+		+		Immune Response - Cell Type specific		Adaptive, Chemokines & Receptors, Cytokines & Receptors, Inflammation	Adaptive Response, Chemokines, Cytokines, Inflammatory Response, Regulation of Inflammatory Response
Ccl11	+		+		Immune Response		Adaptive, Cancer Progression, Chemokines & Receptors, Cytokines & Receptors, Inflammation, T-Cell Functions	Adaptive Response, Cancer Progression, Chemokines, Cytokines, Inflammatory Response, Th2 Cell Functions
Ccl12	+	+	+		Immune Response		Adaptive, Chemokines & Receptors, Cytokines & Receptors, Humoral, Inflammation	Adaptive Response, Chemokines, Cytokines, Humoral Response, Inflammatory Response, Regulation of Inflammatory Response
Ccl17			+	+	Immune Response - Cell Type specific		Chemokines & Receptors, Cytokines & Receptors, Inflammation, Innate	Chemokines, Cytokines, Inflammatory Response, Innate Response, Regulation of Inflammatory Response
Ccl19			+		Immune Response		Chemokines & Receptors, Cytokines & Receptors, Dendritic Cell Functions, Inflammation, Leukocyte Functions, T-Cell Functions	Chemokines, Cytokines, Dendritic Cell Functions, Inflammatory Response, Leukocyte Functions, Mature T-Cell Functions, Regulation of Inflammatory Response
Ccl2		+	+	+	Immune Response	DC	Chemokines & Receptors, Cytokines & Receptors, Humoral, Inflammation, Innate, Interleukins, Macrophage Functions, NK Cell Functions, Pathogen Response, T-Cell Functions	Bacterial Response, Chemokines, Cytokines, Humoral Response, Inflammatory Response, Innate Response, Interleukins, Macrophage Functions, Mature T-Cell Functions, Natural Killer Cell Functions, Regulation of Inflammatory Response
Ccl20			+		Immune Response		Chemokines & Receptors, Cytokines & Receptors, Inflammation	Chemokines, Cytokines, Inflammatory Response, Regulation of Inflammatory Response
Ccl21a					Immune Response		Chemokines & Receptors	Chemokines
Ccl22		+	+		Immune Response - Cell Type specific		Chemokines & Receptors, Cytokines & Receptors, Humoral, Inflammation	Chemokines, Cytokines, Humoral Response, Inflammatory Response, Regulation of Inflammatory Response
Ccl24	+		+		Immune Response		Adaptive, Chemokines & Receptors, Cytokines & Receptors, Inflammation	Adaptive Response, Chemokines, Cytokines, Inflammatory Response, Regulation of Inflammatory Response
Ccl25	+		+		Immune Response		Adaptive, Chemokines & Receptors, Cytokines & Receptors, Inflammation, Leukocyte Functions	Adaptive Response, Chemokines, Cytokines, Inflammatory Response, Leukocyte Functions, Regulation of Inflammatory Response
Ccl26	+		+		Immune Response		Adaptive, Chemokines & Receptors, Cytokines & Receptors, Inflammation	Adaptive Response, Chemokines, Cytokines, Inflammatory Response
Ccl27a					Immune Response		Cytokines & Receptors	Cytokines
Ccl28					Immune Response		Chemokines & Receptors, Cytokines & Receptors	Chemokines, Cytokines
Ccl3	+	+	+		Immune Response		Adaptive, Chemokines & Receptors, Cytokines & Receptors, Humoral, Inflammation, NK Cell Functions, T-Cell Functions, Transporter Functions	Adaptive Response, Chemokines, Cytokines, Humoral Response, Inflammatory Response, Mature T-Cell Functions, Natural Killer Cell Functions, Regulation of Inflammatory Response, Transmembrane Transportation
Ccl4	+		+		Immune Response		Adaptive, Chemokines & Receptors, Cytokines & Receptors, Inflammation, Leukocyte Functions, NK Cell Functions, Transporter Functions	Adaptive Response, Chemokines, Cytokines, Inflammatory Response, Leukocyte Functions, Natural Killer Cell Functions, Regulation of Inflammatory Response, Transmembrane Transportation
Ccl5	+		+	+	Immune Response		Adaptive, Cancer Progression, Chemokines & Receptors, Dendritic Cell Functions, Inflammation, Innate, Macrophage Functions, NK Cell Functions, T-Cell Functions, Transporter Functions	Adaptive Response, Cancer Progression, Chemokines, Dendritic Cell Functions, Inflammatory Response, Innate Response, Macrophage Functions, Natural Killer Cell Functions, Th2 Cell Functions, Transmembrane Transportation
Ccl6					Immune Response		Chemokines & Receptors, Cytokines & Receptors	Chemokines, Cytokines
Ccl7	+	+	+		Immune Response - Cell Type specific		Adaptive, Cancer Progression, Chemokines & Receptors, Cytokines & Receptors, Humoral, Inflammation, NK Cell Functions, T-Cell Functions	Adaptive Response, Cancer Progression, Chemokines, Cytokines, Humoral Response, Inflammatory Response, Natural Killer Cell Functions, Regulation of Inflammatory Response, Th2 Cell Functions
Ccl8	+		+		Immune Response		Adaptive, Cancer Progression, Chemokines & Receptors, Cytokines & Receptors, Inflammation	Adaptive Response, Cancer Progression, Chemokines, Cytokines, Inflammatory Response, Regulation of Inflammatory Response
Ccl9					Immune Response		Chemokines & Receptors, Cytokines & Receptors	Chemokines, Cytokines
Ccnd3					Immune Response		Cell Cycle, T-Cell Functions	Cell Cycle, T-Cell Proliferation
Ccr1	+		+	+	Immune Response		Adaptive, CD molecules, Chemokines & Receptors, Cytokines & Receptors, Dendritic Cell Functions, Inflammation, Innate, Leukocyte Functions, Transporter Functions	Adaptive Response, CD molecules, Chemokine Receptors, Cytokine Receptors, Dendritic Cell Functions, Inflammatory Response, Innate Response, Leukocyte Functions, Transmembrane Transportation
Ccr2	+	+	+		Immune Response - Cell Type specific		Adaptive, Cancer Progression, CD molecules, Chemokines & Receptors, Cytokines & Receptors, Dendritic Cell Functions, Humoral, Inflammation, Interleukins, Macrophage Functions, T-Cell Functions	Adaptive Response, Cancer Progression, CD molecules, Chemokine Receptors, Cytokine Receptors, Dendritic Cell Functions, Humoral Response, Inflammatory Response, Interleukins, Macrophage Functions, Mature T-Cell Functions, Regulation of Inflammatory Response
Ccr3			+	+	Immune Response - Cell Type specific		Cancer Progression, CD molecules, Chemokines & Receptors, Cytokines & Receptors, Inflammation, Innate, T-Cell Functions	Cancer Progression, CD molecules, Chemokine Receptors, Cytokine Receptors, Inflammatory Response, Innate Response, Regulation of Inflammatory Response, Th2 Cell Functions
Ccr4	+		+		Immune Response		Adaptive, CD molecules, Chemokines & Receptors, Inflammation, T-Cell Functions	Adaptive Response, CD molecules, Chemokine Receptors, Inflammatory Response, Regulation of Inflammatory Response, Th2 Cell Functions
Ccr5	+				Immune Response		Adaptive, CD molecules, Chemokines & Receptors, Cytokines & Receptors, Dendritic Cell Functions, Macrophage Functions, T-Cell Functions, Transporter Functions	Adaptive Response, CD molecules, Chemokine Receptors, Cytokine Receptors, Dendritic Cell Functions, Macrophage Functions, Th Cell Functions, Transmembrane Transportation
Ccr6	+	+		+	Immune Response		Adaptive, CD molecules, Chemokines & Receptors, Humoral, Innate, T-Cell Functions	Adaptive Response, CD molecules, Chemokine Receptors, Humoral Response, Innate Response, Regulatory T Cells Functions
Ccr7	+	+	+		Immune Response		Adaptive, Antigen Processing, CD molecules, Chemokines & Receptors, Humoral, Inflammation, Interferon, Interleukins, Leukocyte Functions, Macrophage Functions, T-Cell Functions	Adaptive Response, Antigen Processing, CD molecules, Chemokine Receptors, Humoral Response, Inflammatory Response, Interferon Response, Interleukins, Leukocyte Functions, Macrophage Functions, Mature T-Cell Functions, Regulation of Inflammatory Response
Ccr8	+				Immune Response		Adaptive, Chemokines & Receptors	Adaptive Response, Chemokine Receptors
Ccr9				+	Immune Response		CD molecules, Chemokines & Receptors, Cytokines & Receptors, Innate	CD molecules, Chemokine Receptors, Cytokine Receptors, Innate Response
Ccrl2	+		+		Immune Response		Adaptive, Chemokines & Receptors, Inflammation	Adaptive Response, Chemokine Receptors, Inflammatory Response
Cd14			+	+	Immune Response		CD molecules, Cytokines & Receptors, Inflammation, Innate, Pathogen Response, Transporter Functions	Bacterial Response, CD molecules, Cytokines, Inflammatory Response, Innate Response, Phagocytosis, Regulation of Inflammatory Response
Cd160					Immune Response - Cell Type specific		CD molecules, MHC	CD molecules, MHC class I & II
Cd163			+		Immune Response	Macrophages	Cancer Progression, CD molecules, Inflammation	Cancer Progression, CD molecules, Inflammatory Response
Cd164					Immune Response		Adhesion, CD molecules	Adhesion, CD molecules
Cd180			+	+	Immune Response		CD molecules, Inflammation, Innate	CD molecules, Inflammatory Response, Innate Response
Cd19					Immune Response - Cell Type specific	B-cells	B-Cell Functions, CD molecules	CD molecules, Mature B-Cell Functions
Cd1d1				+	Immune Response		Antigen Processing, CD molecules, Innate, Interleukins, Macrophage Functions, MHC, T-Cell Functions	Antigen Processing, CD molecules, Innate Response, Interleukins, Macrophage Functions, MHC class I & II, T-Cell Differentiation
Cd1d2				+	Immune Response - Cell Type specific		Antigen Processing, CD molecules, Innate, Interleukins, T-Cell Functions	Antigen Processing, CD molecules, Cytotoxicity, Innate Response, Interleukins, Mature T-Cell Functions
Cd2					Immune Response - Cell Type specific		CD molecules, NK Cell Functions, T-Cell Functions	CD molecules, Natural Killer Cell Functions, Th & Th2 Differentiation
Cd200					Immune Response		CD molecules	CD molecules
Cd200r1					Immune Response		B-Cell Functions	Mature B-Cell Functions
Cd207					Immune Response		CD molecules	CD molecules
Cd209e					Immune Response - Cell Type specific	DC	CD molecules	CD molecules
Cd22					Immune Response		Adhesion, B-Cell Functions, CD molecules	Adhesion, CD molecules, Mature B-Cell Functions
Cd244					Immune Response	Exhausted CD8	CD molecules, NK Cell Functions	CD molecules, Natural Killer Cell Functions
Cd247					Immune Response		CD molecules, NK Cell Functions, T-Cell Functions	CD molecules, Mature T-Cell Functions, Natural Killer Cell Functions
Cd27					Immune Response		B-Cell Functions, CD molecules, T-Cell Functions, TNF Superfamily	B-Cell Regulation, CD molecules, CD4+ T Cell Functions, T-Cell Regulation, TNF Superfamily Receptors
Cd274					Immune Response		CD molecules, T-Cell Functions	CD molecules, Mature T-Cell Functions
Cd276			+		Immune Response		CD molecules, Inflammation, Interleukins, T-Cell Functions	CD molecules, Inflammatory Response, Interleukins, Mature T-Cell Functions
Cd28	+	+	+		Immune Response - Cell Type specific		Adaptive, B-Cell Functions, CD molecules, Humoral, Inflammation, Interleukins, T-Cell Functions	Adaptive Response, B-Cell Activation, CD molecules, Humoral Response, Inflammatory Response, Interleukins, Th & Th2 Differentiation
Cd33					Immune Response		Adhesion, CD molecules	Adhesion, CD molecules
Cd34					Immune Response		Cancer Progression, CD molecules, Interleukins, Leukocyte Functions	Cancer Progression, CD molecules, Interleukins, Leukocyte Functions, Transcription Factors
Cd36				+	Immune Response		Cancer Progression, CD molecules, Innate, Transporter Functions	Cancer Progression, CD molecules, Innate Response, Phagocytosis, Transcription Factors, Transmembrane Transportation
Cd37		+			Immune Response		B-Cell Functions, CD molecules, Humoral	CD molecules, Humoral Response, Mature B-Cell Functions
Cd38					Immune Response - Cell Type specific		Apoptosis, B-Cell Functions, CD molecules	Apoptosis, B-Cell Proliferation, CD molecules
Cd3d					Immune Response	T-cells	CD molecules, T-Cell Functions	CD molecules, T-Cell Differentiation
Cd3e					Immune Response - Cell Type specific	T-cells	CD molecules, Interferon, Interleukins, T-Cell Functions	CD molecules, Interferon Response, Interleukins, T-Cell Proliferation
Cd3eap					Immune Response		CD molecules	CD molecules
Cd3g					Immune Response - Cell Type specific	T-cells	Apoptosis, CD molecules, T-Cell Functions, Transporter Functions	Apoptosis, CD molecules, T-Cell Regulation, Transmembrane Transportation
Cd4	+			+	Immune Response		Adaptive, B-Cell Functions, CD molecules, Innate, T-Cell Functions	Adaptive Response, B-Cell Activation, CD molecules, CD4+ T Cell Functions, Innate Response, T-Cell Differentiation
Cd40	+	+	+		Immune Response		Adaptive, B-Cell Functions, CD molecules, Dendritic Cell Functions, Humoral, Inflammation, T-Cell Functions, TNF Superfamily	Adaptive Response, B-Cell Regulation, CD molecules, Dendritic Cell Functions, Humoral Response, Inflammatory Response, Regulation of Inflammatory Response, Th & Th2 Differentiation, TNF Superfamily Receptors, Transcription Factors
Cd40lg	+		+		Immune Response		Adaptive, B-Cell Functions, CD molecules, Cytokines & Receptors, Dendritic Cell Functions, Inflammation, Interleukins, MHC, T-Cell Functions, TNF Superfamily	Adaptive Response, B-Cell Regulation, CD molecules, Cytokines, Dendritic Cell Functions, Inflammatory Response, Interleukins, MHC class I & II, Regulation of Inflammatory Response, Th & Th2 Differentiation, TNF Superfamily Members
Cd44					Immune Response		Cancer Progression, Cytokines & Receptors, Transporter Functions	Cancer Progression, Cytokines, Phagocytosis
Cd46				+	Immune Response		Cancer Progression, CD molecules, Complement Pathway, Innate	Cancer Progression, CD molecules, Complement Pathway, Innate Response
Cd47			+		Immune Response		CD molecules, Inflammation, T-Cell Functions, Transporter Functions	CD molecules, Inflammatory Response, Phagocytosis, T-Cell Regulation
Cd48					Immune Response		CD molecules, Mast Cell Functions, T-Cell Functions	CD molecules, Mast Cell Functions, Mature T-Cell Functions
Cd5					Immune Response		Apoptosis, CD molecules, T-Cell Functions	Apoptosis, CD molecules, Mature T-Cell Functions
Cd53					Immune Response		CD molecules	CD molecules
Cd55				+	Immune Response		CD molecules, Complement Pathway, Innate	CD molecules, Complement Pathway, Innate Response
Cd59b					Immune Response		Apoptosis, Complement Pathway, T-Cell Functions	Apoptosis, Complement Pathway, Mature T-Cell Functions
Cd6					Immune Response - Cell Type specific	T-cells	Adhesion, CD molecules	Adhesion, CD molecules
Cd63					Immune Response		Adhesion, CD molecules	Adhesion, CD molecules
Cd68					Immune Response - Cell Type specific	Macrophages	CD molecules	CD molecules
Cd69					Immune Response		B-Cell Functions, Macrophage Functions	B-Cell Activation, Macrophage Functions
Cd7					Immune Response		CD molecules, NK Cell Functions	CD molecules, Natural Killer Cell Functions
Cd70					Immune Response		B-Cell Functions, CD molecules, Cytokines & Receptors, TNF Superfamily	B-Cell Activation, CD molecules, Cytokines, TNF Superfamily Members
Cd74				+	Immune Response		Antigen Processing, B-Cell Functions, CD molecules, Innate, MHC, T-Cell Functions	Antigen Processing, CD molecules, Innate Response, Mature B-Cell Functions, MHC class I & II, T-Cell Differentiation
Cd79a					Immune Response		B-Cell Functions, CD molecules	B-Cell Differentiation, CD molecules
Cd79b					Immune Response		B-Cell Functions, CD molecules	CD molecules, Mature B-Cell Functions
Cd80	+				Immune Response		Adaptive, CD molecules, T-Cell Functions	Adaptive Response, CD molecules, Mature T-Cell Functions
Cd81					Immune Response		B-Cell Functions, CD molecules	B-Cell Proliferation, CD molecules
Cd83		+			Immune Response		B-Cell Functions, CD molecules, Dendritic Cell Functions, Humoral, Interleukins, T-Cell Functions	B-Cell Activation, CD molecules, Dendritic Cell Functions, Humoral Response, Interleukins, Mature T-Cell Functions
Cd84					Immune Response	Macrophages	Adhesion, CD molecules	Adhesion, CD molecules
Cd86	+				Immune Response		Adaptive, B-Cell Functions, CD molecules, Dendritic Cell Functions, T-Cell Functions, TLR	Adaptive Response, B-Cell Activation, CD molecules, Dendritic Cell Functions, Mature T-Cell Functions, TLR Signaling
Cd8a	+			+	Immune Response - Cell Type specific	CD8 T cells	Adaptive, CD molecules, Innate, T-Cell Functions	Adaptive Response, CD molecules, Cytotoxicity, Innate Response, T-Cell Regulation
Cd8b1					Immune Response - Cell Type specific	CD8 T cells	CD molecules, T-Cell Functions	CD molecules, T-Cell Regulation
Cd9					Immune Response		Adhesion, CD molecules	Adhesion, CD molecules
Cd96					Immune Response		Adhesion, CD molecules, NK Cell Functions	Adhesion, CD molecules, Natural Killer Cell Functions
Cd97	+		+	+	Immune Response		Adaptive, Adhesion, CD molecules, Inflammation, Innate	Adaptive Response, Adhesion, CD molecules, Inflammatory Response, Innate Response
Cd99					Immune Response		CD molecules	CD molecules
Cdh1					Immune Response		Cancer Progression, CD molecules	Cancer Progression, CD molecules, Transcription Factors
Cdh5					Immune Response		Adhesion, CD molecules	Adhesion, CD molecules
Cdk1				+	Immune Response		Apoptosis, Cell Cycle, Innate	Apoptosis, Cell Cycle, Innate Response
Cdkn1a					Immune Response		B-Cell Functions, Cancer Progression, Cell Cycle, Senescence	B-Cell Proliferation, Cancer Progression, Cell Cycle, Senescence Pathway
Ceacam1					Immune Response		Cancer Progression, CD molecules	Cancer Progression, CD molecules
Cebpb			+	+	Immune Response		Inflammation, Innate, T-Cell Functions	Inflammatory Response, Innate Response, Regulation of Inflammatory Response, Th2 Cell Functions, Transcription Factors
Cfb				+	Immune Response		Complement Pathway, Innate	Complement Pathway, Innate Response
Cfd				+	Immune Response		Complement Pathway, Innate	Complement Pathway, Innate Response
Cfh				+	Immune Response		Complement Pathway, Innate	Complement Pathway, Innate Response
Cfi				+	Immune Response		Complement Pathway, Innate	Complement Pathway, Innate Response
Cfp				+	Immune Response		Cancer Progression, Complement Pathway, Innate	Cancer Progression, Complement Pathway, Innate Response
Chil3					Immune Response		Basic Cell Functions	Basic Cell Functions
Chit1					Immune Response - Cell Type specific		Basic Cell Functions	Basic Cell Functions
Chuk				+	Immune Response		Innate	Innate Response
Ciita					Immune Response		Interferon, MHC	Interferon Response, MHC class I & II, Transcription Factors
Cklf	+		+		Immune Response		Adaptive, Chemokines & Receptors, Cytokines & Receptors, Inflammation, Leukocyte Functions, Macrophage Functions	Adaptive Response, Chemokines, Cytokines, Inflammatory Response, Leukocyte Functions, Macrophage Functions
Clec4a2				+	Immune Response		Innate	Innate Response
Clec4n				+	Immune Response		Cytokines & Receptors, Innate	Cytokines, Innate Response
Clec5a				+	Immune Response		Apoptosis, Cytokines & Receptors, Innate	Apoptosis, Cytokines, Innate Response
Clec7a			+	+	Immune Response		Inflammation, Innate, Leukocyte Functions, Transporter Functions	Inflammatory Response, Innate Response, Leukocyte Functions, Phagocytosis
Clu				+	Immune Response		Apoptosis, Cancer Progression, Innate	Apoptosis, Cancer Progression, Innate Response, Transcription Factors
Cma1	+		+		Immune Response - Cell Type specific		Adaptive, Cancer Progression, Inflammation, Interleukins, T-Cell Functions	Adaptive Response, Cancer Progression, Inflammatory Response, Interleukins, T-cell Anergy
Cmah					Immune Response		Transporter Functions	Transmembrane Transportation
Cmklr1					Immune Response		Chemokines & Receptors, Interleukins, Macrophage Functions	Chemotaxis, Interleukins, Macrophage Functions, Transcription Factors
Cmpk2					Immune Response		Basic Cell Functions	Basic Cell Functions
Col1a1					Immune Response		Cancer Progression, Transporter Functions	Cancer Progression, Transmembrane Transportation
Col3a1					Immune Response		Adhesion, Cancer Progression, Cytokines & Receptors	Adhesion, Cancer Progression, Cytokines
Col4a1					Immune Response		Cancer Progression	Cancer Progression
Colec12				+	Immune Response		Innate, Transporter Functions	Innate Response, Phagocytosis
Cr2				+	Immune Response - Cell Type specific		B-Cell Functions, CD molecules, Complement Pathway, Dendritic Cell Functions, Innate	B-Cell Activation, CD molecules, Complement Pathway, Dendritic Cell Functions, Innate Response
Creb1				+	Immune Response		Innate	Innate Response, Transcription Factors
Creb5	+		+		Immune Response		Adaptive, Inflammation	Adaptive Response, Inflammatory Response, Transcription Factors
Crebbp				+	Immune Response		Cancer Progression, Innate, T-Cell Functions	Cancer Progression, CD4+ T Cell Functions, Innate Response, Transcription Factors
Crp	+	+	+	+	Immune Response		Adaptive, Complement Pathway, Humoral, Inflammation, Innate, Macrophage Functions, Transporter Functions	Adaptive Response, Complement Pathway, Humoral Response, Inflammatory Response, Innate Response, Macrophage Functions, Phagocytosis, Regulation of Inflammatory Response
Csf1			+	+	Immune Response		Cytokines & Receptors, Inflammation, Innate, Macrophage Functions, Transporter Functions	Cytokines, Inflammatory Response, Innate Response, Macrophage Functions, Phagocytosis, Regulation of Inflammatory Response
Csf1r				+	Immune Response		CD molecules, Chemokines & Receptors, Cytokines & Receptors, Innate, Macrophage Functions	CD molecules, Chemokines, Cytokine Receptors, Innate Response, Macrophage Functions
Csf2	+			+	Immune Response - Cell Type specific		Adaptive, Cytokines & Receptors, Innate, Interleukins, Macrophage Functions, T-Cell Functions, Transporter Functions	Adaptive Response, Cytokines, Innate Response, Interleukins, Macrophage Functions, Phagocytosis, Th Cell Functions, Transmembrane Transportation
Csf2rb					Immune Response		Cancer Progression, CD molecules, Cytokines & Receptors	Cancer Progression, CD molecules, Cytokines
Csf3					Immune Response		Cytokines & Receptors	Cytokines
Csf3r					Immune Response - Cell Type specific	Neutrophils	Adhesion, CD molecules, Cytokines & Receptors	Adhesion, CD molecules, Cytokines
Cspg4			+		Immune Response		Cancer Progression, Inflammation	Cancer Progression, Inflammatory Response
Ctla4					Immune Response - Cell Type specific		B-Cell Functions, CD molecules, T-Cell Functions	B-Cell Proliferation, CD molecules, CD4+ T Cell Functions, T-cell Anergy
Ctsg					Immune Response - Cell Type specific		Basic Cell Functions	Basic Cell Functions
Ctsh					Immune Response		Apoptosis, MHC, T-Cell Functions	Apoptosis, Cytotoxicity, Mature T-Cell Functions, MHC class I & II
Ctsl					Immune Response		Basic Cell Functions	Basic Cell Functions
Ctss				+	Immune Response		Innate	Innate Response
Ctsw					Immune Response	Cytotoxic cells	CD molecules	CD molecules
Cx3cl1					Immune Response		Chemokines & Receptors, Cytokines & Receptors, Macrophage Functions	Chemokines, Cytokines, Macrophage Functions
Cx3cr1					Immune Response		Chemokines & Receptors, Cytokines & Receptors, Macrophage Functions, Microglial Functions	Chemokine Receptors, Cytokines, Macrophage Functions, Microglial Functions
Cxcl1	+		+		Immune Response		Adaptive, Chemokines & Receptors, Cytokines & Receptors, Inflammation, Transporter Functions	Adaptive Response, Chemokines, Cytokines, Inflammatory Response, Regulation of Inflammatory Response, Transmembrane Transportation
Cxcl10	+		+	+	Immune Response		Adaptive, Chemokines & Receptors, Cytokines & Receptors, Inflammation, Innate, Leukocyte Functions	Adaptive Response, Chemokines, Cytokines, Inflammatory Response, Innate Response, Leukocyte Functions, Regulation of Inflammatory Response
Cxcl11			+	+	Immune Response		Chemokines & Receptors, Cytokines & Receptors, Inflammation, Innate	Chemokines, Cytokines, Inflammatory Response, Innate Response, Regulation of Inflammatory Response
Cxcl12					Immune Response		Chemokines & Receptors, Cytokines & Receptors, Leukocyte Functions, T-Cell Functions, Transporter Functions	Chemokines, Cytokines, Leukocyte Functions, T-Cell Proliferation, Transmembrane Transportation
Cxcl13	+	+	+		Immune Response		Adaptive, B-Cell Functions, Chemokines & Receptors, Cytokines & Receptors, Humoral, Inflammation, T-Cell Functions	Adaptive Response, Chemokines, Cytokines, Humoral Response, Inflammatory Response, Mature B-Cell Functions, Mature T-Cell Functions
Cxcl14	+		+		Immune Response		Adaptive, Chemokines & Receptors, Cytokines & Receptors, Inflammation	Adaptive Response, Chemokines, Cytokines, Inflammatory Response
Cxcl15			+		Immune Response		Cell Cycle, Chemokines & Receptors, Cytokines & Receptors, Inflammation, Interleukins	Cell Cycle, Chemokines, Cytokines, Inflammatory Response, Interleukins
Cxcl16				+	Immune Response		Chemokines & Receptors, Cytokines & Receptors, Innate, Interferon	Chemokines, Cytokines, Innate Response, Interferon Response
Cxcl2	+		+	+	Immune Response		Adaptive, Chemokines & Receptors, Cytokines & Receptors, Inflammation, Innate, Leukocyte Functions	Adaptive Response, Chemokines, Cytokines, Inflammatory Response, Innate Response, Leukocyte Functions, Regulation of Inflammatory Response
Cxcl3	+		+		Immune Response		Adaptive, Chemokines & Receptors, Cytokines & Receptors, Inflammation	Adaptive Response, Chemokines, Cytokines, Inflammatory Response, Regulation of Inflammatory Response
Cxcl5			+		Immune Response - Cell Type specific		Chemokines & Receptors, Cytokines & Receptors, Inflammation, Leukocyte Functions	Chemokines, Cytokines, Inflammatory Response, Leukocyte Functions, Regulation of Inflammatory Response
Cxcl9	+		+	+	Immune Response		Adaptive, Chemokines & Receptors, Cytokines & Receptors, Inflammation, Innate	Adaptive Response, Chemokines, Cytokines, Inflammatory Response, Innate Response, Regulation of Inflammatory Response
Cxcr1	+		+		Immune Response		Adaptive, CD molecules, Chemokines & Receptors, Cytokines & Receptors, Dendritic Cell Functions, Inflammation, Interleukins	Adaptive Response, CD molecules, Chemokine Receptors, Cytokine Receptors, Dendritic Cell Functions, Inflammatory Response, Interleukins, Regulation of Inflammatory Response
Cxcr2	+		+	+	Immune Response		Adaptive, CD molecules, Chemokines & Receptors, Cytokines & Receptors, Inflammation, Innate, Interleukins	Adaptive Response, CD molecules, Chemokine Receptors, Cytokines, Inflammatory Response, Innate Response, Interleukins, Regulation of Inflammatory Response
Cxcr3	+			+	Immune Response		Adaptive, CD molecules, Chemokines & Receptors, Cytokines & Receptors, Innate, T-Cell Functions	Adaptive Response, CD molecules, Chemokine Receptors, Cytokines, Innate Response, Th Cell Functions
Cxcr4			+		Immune Response		CD molecules, Chemokines & Receptors, Cytokines & Receptors, Dendritic Cell Functions, Inflammation, T-Cell Functions, Transporter Functions	CD molecules, Chemokine Receptors, Cytokine Receptors, Dendritic Cell Functions, Inflammatory Response, Regulation of Inflammatory Response, T-Cell Proliferation, Transmembrane Transportation
Cxcr5					Immune Response		B-Cell Functions, CD molecules, Chemokines & Receptors	B-Cell Activation, CD molecules, Chemokine Receptors
Cxcr6				+	Immune Response - Cell Type specific		CD molecules, Chemokines & Receptors, Innate	CD molecules, Chemokine Receptors, Innate Response
Cybb				+	Immune Response		Innate, Transporter Functions	Innate Response, Transmembrane Transportation
Cyfip2				+	Immune Response		Adhesion, Apoptosis, Innate	Adhesion, Apoptosis, Innate Response
Cyld				+	Immune Response		Apoptosis, Cell Cycle, Innate	Apoptosis, Cell Cycle, Innate Response, Transcription Factors
Ddx58				+	Immune Response		Innate, Interferon	Innate Response, Interferon Response, Transcription Factors
Ddx60					Immune Response		Basic Cell Functions	Basic Cell Functions
Defb1				+	Immune Response		Innate	Innate Response
Dll4					Immune Response		Cancer Progression	Cancer Progression
Dmbt1				+	Immune Response		Innate, Transporter Functions	Innate Response, Transmembrane Transportation
Dock9					Immune Response - Cell Type specific		Basic Cell Functions	Basic Cell Functions
Dpp4					Immune Response		B-Cell Functions, CD molecules, T-Cell Functions	B-Cell Activation, CD molecules, T-Cell Regulation
Dusp4				+	Immune Response		Basic Cell Functions, Innate	Basic Cell Functions, Innate Response
Dusp6				+	Immune Response		Apoptosis, Innate	Apoptosis, Innate Response
Ebi3		+			Immune Response - Cell Type specific		Cytokines & Receptors, Humoral, Interleukins	Cytokines, Humoral Response, Interleukins
Ecsit				+	Immune Response		Innate	Innate Response, Transcription Factors
Edc3					HKs			Housekeeper Gene
Eef1g					HKs			Housekeeper Gene
Egfr					Immune Response		Apoptosis, Cancer Progression	Apoptosis, Cancer Progression
Egr1					Immune Response		Interleukins, Senescence, T-Cell Functions	Interleukins, Senescence Pathway, T-Cell Differentiation, Transcription Factors
Egr2					Immune Response			Transcription Factors
Egr3					Immune Response		Apoptosis	Apoptosis
Eif2b4					HKs			Housekeeper Gene
Elane			+		Immune Response		Chemokines & Receptors, Cytokines & Receptors, Inflammation, Interleukins, Leukocyte Functions	Chemokines, Cytokines, Inflammatory Response, Interleukins, Leukocyte Functions
Elk1				+	Immune Response		Innate	Innate Response, Transcription Factors
Emr1					Immune Response		Basic Cell Functions	Basic Cell Functions
Eng					Immune Response		CD molecules, Macrophage Functions	CD molecules, Macrophage Functions
Entpd1					Immune Response		CD molecules	CD molecules
Eomes					Immune Response	Exhausted CD8	Interferon, T-Cell Functions	Interferon Response, Mature T-Cell Functions, Transcription Factors
Ep300				+	Immune Response		Apoptosis, Innate	Apoptosis, Innate Response, Transcription Factors
Epcam					Immune Response		CD molecules	CD molecules
Epsti1					Immune Response		Basic Cell Functions	Basic Cell Functions
Erbb2					Immune Response		Cancer Progression, Cytokines & Receptors	Cancer Progression, Cytokine Receptors
Ets1					Immune Response		Apoptosis, Cell Cycle, Senescence	Apoptosis, Cell Cycle, Senescence Pathway, Transcription Factors
Ewsr1					Immune Response - Cell Type specific		Basic Cell Functions	Basic Cell Functions
F12				+	Immune Response		Basic Cell Functions, Innate	Basic Cell Functions, Innate Response
F13a1					Immune Response - Cell Type specific		Basic Cell Functions	Basic Cell Functions
F2rl1			+	+	Immune Response		Cytokines & Receptors, Inflammation, Innate, Leukocyte Functions	Cytokines, Inflammatory Response, Innate Response, Leukocyte Functions
Fadd				+	Immune Response		Apoptosis, Innate, Interferon, Interleukins	Apoptosis, Innate Response, Interferon Response, Interleukins
Fap					Immune Response		Cancer Progression	Cancer Progression
Fas			+		Immune Response		B-Cell Functions, CD molecules, Inflammation, T-Cell Functions, TNF Superfamily , Transporter Functions	CD molecules, Inflammatory Response, Mature B-Cell Functions, Phagocytosis, T-Cell Regulation, TNF Superfamily Receptors
Fasl	+		+		Immune Response		Adaptive, Cytokines & Receptors, Inflammation, T-Cell Functions, TNF Superfamily	Adaptive Response, Cytokines, Inflammatory Response, Mature T-Cell Functions, TNF Superfamily Members
Fcer1a	+		+		Immune Response		Adaptive, Inflammation, Interleukins, Macrophage Functions, Mast Cell Functions	Adaptive Response, Inflammatory Response, Interleukins, Macrophage Functions, Mast Cell Functions
Fcer1g					Immune Response		Antigen Processing, Interleukins, MHC, Transporter Functions	Antigen Processing, Interleukins, MHC class I & II, Phagocytosis
Fcer2a	+	+	+		Immune Response		Adaptive, B-Cell Functions, CD molecules, Humoral, Inflammation, Macrophage Functions	Adaptive Response, B-Cell Activation, CD molecules, Humoral Response, Inflammatory Response, Macrophage Functions
Fcgr1				+	Immune Response		Antigen Processing, CD molecules, Innate, MHC, Transporter Functions	Antigen Processing, CD molecules, Cytotoxicity, Innate Response, MHC class I & II, Phagocytosis
Fcgr2b			+		Immune Response		Antigen Processing, B-Cell Functions, CD molecules, Inflammation, Interleukins, MHC, Transporter Functions	Antigen Processing, CD molecules, Inflammatory Response, Interleukins, Mature B-Cell Functions, MHC class I & II, Phagocytosis
Fcgr3					Immune Response		Antigen Processing, CD molecules, MHC, Transporter Functions	Antigen Processing, CD molecules, Cytotoxicity, MHC class I & II, Phagocytosis
Fcgr4					Immune Response	Neutrophils	CD molecules, T-Cell Functions	CD molecules, Mature T-Cell Functions
Fez1					Immune Response - Cell Type specific		Transporter Functions	Transmembrane Transportation
Flt3					Immune Response		B-Cell Functions, CD molecules, Cytokines & Receptors, T-Cell Functions	B-Cell Differentiation, CD molecules, Cytokine Receptors, T-Cell Differentiation
Flt3l					Immune Response - Cell Type specific		Cytokines & Receptors, NK Cell Functions	Cytokines, Natural Killer Cell Functions
Fn1					Immune Response		Adhesion, Apoptosis	Adhesion, Apoptosis
Fos			+	+	Immune Response		Inflammation, Innate, Pathogen Response	Bacterial Response, Inflammatory Response, Innate Response, Regulation of Inflammatory Response, Transcription Factors
Foxj1		+			Immune Response - Cell Type specific		Humoral, Interleukins, Leukocyte Functions, T-Cell Functions	Humoral Response, Interleukins, Leukocyte Functions, Mature T-Cell Functions, Transcription Factors
Foxp3	+		+		Immune Response - Cell Type specific	Treg	Adaptive, B-Cell Functions, Cytokines & Receptors, Inflammation, Interleukins, T-Cell Functions	Adaptive Response, B-Cell Regulation, Cytokines, Inflammatory Response, Interleukins, Regulatory T Cells Functions, T-Cell Regulation, Transcription Factors
Fpr2	+		+		Immune Response - Cell Type specific		Adaptive, Basic Cell Functions, Inflammation	Adaptive Response, Basic Cell Functions, Inflammatory Response
Fut7					Immune Response		Leukocyte Functions, T-Cell Functions	Leukocyte Functions, Mature T-Cell Functions
Fyn					Immune Response		Transporter Functions	Transmembrane Transportation
G6pdx					HKs			Housekeeper Gene
Gata3	+				Immune Response - Cell Type specific		Adaptive, T-Cell Functions	Adaptive Response, Th2 Cell Functions, Transcription Factors
Gbp2b					Immune Response		Basic Cell Functions	Basic Cell Functions
Gbp5					Immune Response		Interferon	Interferon Response
Gfi1					Immune Response		Interleukins, T-Cell Functions, TLR	Interleukins, Th2 Cell Functions, TLR Signaling, Transcription Factors
Glycam1					Immune Response		Adhesion	Adhesion
Gpi1		+			Immune Response		Apoptosis, Cytokines & Receptors, Humoral	Apoptosis, Cytokines, Humoral Response
Gpr183		+			Immune Response		B-Cell Functions, Humoral	Humoral Response, Mature B-Cell Functions
Gpr44					Immune Response		T-Cell Functions	Th2 Cell Functions
Gtf3c1					Immune Response - Cell Type specific			Transcription Factors
Gusb					HKs			Housekeeper Gene
Gzma					Immune Response - Cell Type specific	Cytotoxic cells	Apoptosis	Apoptosis
Gzmb					Immune Response - Cell Type specific	Cytotoxic cells	Apoptosis, T-Cell Functions	Apoptosis, Cytotoxicity, T-cell Anergy
Gzmk				+	Immune Response		Innate	Cytotoxicity, Innate Response
Gzmm				+	Immune Response - Cell Type specific		Innate	Cytotoxicity, Innate Response
H2-Aa					Immune Response		Antigen Processing, Interferon, MHC, T-Cell Functions	Antigen Processing, Interferon Response, Mature T-Cell Functions, MHC class I & II
H2-Ab1					Immune Response		Antigen Processing, Interferon, MHC, T-Cell Functions	Antigen Processing, Interferon Response, Mature T-Cell Functions, MHC class I & II
H2-D1					Immune Response		Antigen Processing, MHC, T-Cell Functions	Antigen Processing, Cytotoxicity, Mature T-Cell Functions, MHC class I & II
H2-DMa					Immune Response		Antigen Processing, MHC, T-Cell Functions	Antigen Processing, Mature T-Cell Functions, MHC class I & II
H2-DMb1					Immune Response		Antigen Processing, MHC	Antigen Processing, MHC class I & II
H2-DMb2					Immune Response		Antigen Processing, MHC	Antigen Processing, MHC class I & II
H2-Ea-ps					Immune Response		Antigen Processing	Antigen Processing
H2-Eb1					Immune Response		Antigen Processing, Interleukins, MHC	Antigen Processing, Interleukins, MHC class I & II
H2-K1					Immune Response		Antigen Processing, MHC, T-Cell Functions	Antigen Processing, Cytotoxicity, Mature T-Cell Functions, MHC class I & II
H2-M3					Immune Response		Antigen Processing, MHC, NK Cell Functions, T-Cell Functions	Antigen Processing, Cytotoxicity, Mature T-Cell Functions, MHC class I & II, Natural Killer Cell Functions
H2-Ob					Immune Response - Cell Type specific		Antigen Processing, MHC	Antigen Processing, MHC class I & II
H2-Q1					Immune Response		Antigen Processing, Interleukins, MHC, T-Cell Functions	Antigen Processing, Interleukins, Mature T-Cell Functions, MHC class I & II
H2-Q10	+				Immune Response		Adaptive, Antigen Processing, B-Cell Functions, MHC	Adaptive Response, Antigen Processing, Mature B-Cell Functions, MHC class I & II
H2-Q2					Immune Response		Antigen Processing, MHC	Antigen Processing, MHC class I & II
H2-T23					Immune Response		Antigen Processing, MHC, T-Cell Functions	Antigen Processing, Cytotoxicity, Mature T-Cell Functions, MHC class I & II
H60a					Immune Response		Interferon, Macrophage Functions, NK Cell Functions	Cytotoxicity, Interferon Response, Macrophage Functions, Natural Killer Cell Functions
Hamp				+	Immune Response		Basic Cell Functions, Innate	Basic Cell Functions, Innate Response
Havcr2					Immune Response		T-Cell Functions	Th Cell Functions
Hc			+	+	Immune Response		Chemokines & Receptors, Complement Pathway, Cytokines & Receptors, Inflammation, Innate, Leukocyte Functions, Macrophage Functions	Chemokines, Complement Pathway, Cytokines, Inflammatory Response, Innate Response, Leukocyte Functions, Macrophage Functions
Hck			+	+	Immune Response		Inflammation, Innate	Inflammatory Response, Innate Response, Transcription Factors
Hcst					Immune Response		Basic Cell Functions	Basic Cell Functions
Hdac3					HKs			Housekeeper Gene
Herc6					Immune Response		Basic Cell Functions	Basic Cell Functions
Hif1a					Immune Response		Apoptosis, Cancer Progression	Apoptosis, Cancer Progression
Hmgb1	+		+	+	Immune Response		Adaptive, Apoptosis, Inflammation, Innate, Pathogen Response	Adaptive Response, Apoptosis, Bacterial Response, Inflammatory Response, Innate Response, Transcription Factors
Hprt					HKs			Housekeeper Gene
Hras					Immune Response		Senescence	Senescence Pathway
Hsd11b1					Immune Response - Cell Type specific	DC	Basic Cell Functions	Basic Cell Functions
Hspb2					Immune Response		Cancer Progression	Cancer Progression
Icam1	+				Immune Response		Adaptive, Antigen Processing, CD molecules, Leukocyte Functions, T-Cell Functions, Transporter Functions	Adaptive Response, Antigen Processing, CD molecules, Leukocyte Functions, Mature T-Cell Functions, T-Cell Regulation, Transcription Factors, Transmembrane Transportation
Icam2					Immune Response		Adhesion, CD molecules	Adhesion, CD molecules
Icam4					Immune Response		Adhesion, CD molecules	Adhesion, CD molecules
Icos					Immune Response - Cell Type specific		CD molecules, T-Cell Functions	CD molecules, T-cell Anergy, Th2 Cell Functions
Icosl					Immune Response		B-Cell Functions, CD molecules, Interleukins, T-Cell Functions	B-Cell Activation, CD molecules, Interleukins, T-Cell Proliferation
Ido1	+		+		Immune Response - Cell Type specific		Adaptive, Cytokines & Receptors, Inflammation, Interleukins, T-Cell Functions	Adaptive Response, Cytokines, Inflammatory Response, Interleukins, Mature T-Cell Functions
Ifi27					Immune Response		Interferon, NK Cell Functions	Interferon Response, Natural Killer Cell Functions
Ifi35					Immune Response		Interferon	Interferon Response
Ifi44					Immune Response		Interferon	Interferon Response
Ifi44l					Immune Response		Interferon	Interferon Response
Ifih1				+	Immune Response		Apoptosis, Innate, Interferon	Apoptosis, Innate Response, Interferon Response
Ifit1					Immune Response		Interferon, Transporter Functions	Interferon Response, Transmembrane Transportation
Ifit2					Immune Response		Interferon	Interferon Response
Ifit3					Immune Response		Interferon	Interferon Response
Ifitm1				+	Immune Response		CD molecules, Innate, Interferon	CD molecules, Innate Response, Interferon Response
Ifitm2				+	Immune Response		Innate, Interferon	Innate Response, Interferon Response
Ifna1				+	Immune Response		Cytokines & Receptors, Innate, Interferon	Cytokines, Innate Response, Interferon Response
Ifna2	+			+	Immune Response		Adaptive, Cytokines & Receptors, Innate, Interferon	Adaptive Response, Cytokines, Innate Response, Interferon Response
Ifna4					Immune Response		Cytokines & Receptors, Interferon	Cytokines, Interferon Response
Ifnar1	+				Immune Response		Adaptive, Interferon, T-Cell Functions	Adaptive Response, Interferon Response, Mature T-Cell Functions
Ifnar2					Immune Response		Cytokines & Receptors, Interferon	Cytokines, Interferon Response
Ifnb1	+	+		+	Immune Response		Adaptive, Cytokines & Receptors, Humoral, Innate, Pathogen Response, T-Cell Functions	Adaptive Response, Cytokines, Humoral Response, Innate Response, Mature T-Cell Functions, Viral Response
Ifng	+	+			Immune Response - Cell Type specific		Adaptive, Chemokines & Receptors, Cytokines & Receptors, Humoral, Interleukins, Pathogen Response, Senescence, T-Cell Functions, Transporter Functions	Adaptive Response, Chemotaxis, Cytokines, Humoral Response, Interleukins, Phagocytosis, Senescence Pathway, Th & Th2 Differentiation, Viral Response
Ifngr1	+			+	Immune Response		Adaptive, CD molecules, Cytokines & Receptors, Innate, Interferon	Adaptive Response, CD molecules, Cytokines, Innate Response, Interferon Response
Ifnl2					Immune Response		Interferon	Interferon Response
Igf1r					Immune Response		CD molecules, Cytokines & Receptors, Senescence	CD molecules, Cytokines, Senescence Pathway
Igf2r					Immune Response		Apoptosis, CD molecules, Transporter Functions	Apoptosis, CD molecules, Transmembrane Transportation
Igll1					Immune Response		CD molecules	CD molecules
Ikbkb				+	Immune Response		B-Cell Functions, Innate	Innate Response, Mature B-Cell Functions, Transcription Factors
Ikbke				+	Immune Response		Apoptosis, Innate	Apoptosis, Innate Response
Ikbkg				+	Immune Response		B-Cell Functions, Innate	Innate Response, Mature B-Cell Functions, Transcription Factors
Ikzf1					Immune Response		B-Cell Functions, NK Cell Functions, T-Cell Functions	Mature B-Cell Functions, Mature T-Cell Functions, Natural Killer Cell Functions, Transcription Factors
Ikzf2					Immune Response		T-Cell Functions	Regulatory T Cells Functions
Il10	+	+	+		Immune Response		Adaptive, B-Cell Functions, Cytokines & Receptors, Dendritic Cell Functions, Humoral, Inflammation, Interleukins, MHC, Pathogen Response, T-Cell Functions	Adaptive Response, Bacterial Response, B-Cell Differentiation, Cytokines, Dendritic Cell Functions, Humoral Response, Inflammatory Response, Interleukins, MHC class I & II, Regulation of Inflammatory Response, Th2 Cell Functions, Transcription Factors
Il10ra					Immune Response		CD molecules	CD molecules
Il11					Immune Response		B-Cell Functions, Cytokines & Receptors, Interleukins	B-Cell Differentiation, Cytokines, Interleukins
Il11ra1					Immune Response		Cytokines & Receptors, Interleukins, NK Cell Functions	Cytokines, Interleukins, Natural Killer Cell Functions
Il12a					Immune Response		Cell Cycle, Cytokines & Receptors, Interleukins, NK Cell Functions, Pathogen Response, T-Cell Functions	Cell Cycle, Cytokines, Cytotoxicity, Interleukins, Mature T-Cell Functions, Natural Killer Cell Functions, Viral Response
Il12b					Immune Response		Cell Cycle, Cytokines & Receptors, Interleukins, NK Cell Functions, T-Cell Functions	Cell Cycle, Cytokines, Interleukins, Natural Killer Cell Functions, Th & Th2 Differentiation
Il12rb1					Immune Response		CD molecules, Cytokines & Receptors, Interleukins, NK Cell Functions, T-Cell Functions	CD molecules, Cytokines, Interleukins, Mature T-Cell Functions, Natural Killer Cell Functions
Il12rb2					Immune Response - Cell Type specific		Cytokines & Receptors, Interferon, T-Cell Functions	Cytokines, Interferon Response, Th Cell Functions
Il13	+		+		Immune Response		Adaptive, B-Cell Functions, Cytokines & Receptors, Inflammation, Interleukins, Macrophage Functions, T-Cell Functions, Transporter Functions	Adaptive Response, Cytokines, Inflammatory Response, Interleukins, Macrophage Functions, Mature B-Cell Functions, Th2 Cell Functions, Transmembrane Transportation
Il13ra1					Immune Response		B-Cell Functions, CD molecules, Cytokines & Receptors, Interleukins, T-Cell Functions	CD molecules, Cytokines, Interleukins, Mature B-Cell Functions, Th2 Cell Functions
Il13ra2					Immune Response		CD molecules, Cytokines & Receptors	CD molecules, Cytokines
Il15					Immune Response		Cytokines & Receptors, Interleukins, NK Cell Functions, T-Cell Functions	CD4+ T Cell Functions, Cytokines, Interleukins, Natural Killer Cell Functions, T-Cell Proliferation
Il15ra					Immune Response		CD molecules, NK Cell Functions	CD molecules, Natural Killer Cell Functions
Il16					Immune Response		Chemokines & Receptors, Cytokines & Receptors, Interleukins, Leukocyte Functions	Chemotaxis, Cytokines, Interleukins, Leukocyte Functions
Il17a	+		+		Immune Response - Cell Type specific		Adaptive, Cytokines & Receptors, Inflammation, Interleukins, T-Cell Functions	Adaptive Response, Cytokines, Inflammatory Response, Interleukins, Th7 Cells Functions
Il17b			+		Immune Response		Cytokines & Receptors, Inflammation	Cytokines, Inflammatory Response
Il17f			+		Immune Response		Cytokines & Receptors, Inflammation, Interleukins, Macrophage Functions	Cytokines, Inflammatory Response, Interleukins, Macrophage Functions
Il17ra					Immune Response - Cell Type specific		CD molecules, Cytokines & Receptors, Interleukins	CD molecules, Cytokines, Interleukins
Il17rb					Immune Response		Cytokines & Receptors	Cytokines
Il18	+		+		Immune Response		Adaptive, Chemokines & Receptors, Cytokines & Receptors, Inflammation, Interleukins, Macrophage Functions, T-Cell Functions	Adaptive Response, Chemokines, Cytokines, Inflammatory Response, Interleukins, Macrophage Functions, Th & Th2 Differentiation
Il18r1				+	Immune Response		CD molecules, Innate, T-Cell Functions	CD molecules, Innate Response, Th Cell Functions
Il18rap				+	Immune Response		CD molecules, Cytokines & Receptors, Innate, Interleukins, T-Cell Functions	CD molecules, Cytokines, Innate Response, Interleukins, Th Cell Functions
Il19					Immune Response		Apoptosis, Cytokines & Receptors, Interleukins	Apoptosis, Cytokines, Interleukins
Il1a	+		+	+	Immune Response		Adaptive, Cytokines & Receptors, Inflammation, Innate, Interleukins	Adaptive Response, Cytokines, Inflammatory Response, Innate Response, Interleukins
Il1b	+	+	+	+	Immune Response		Adaptive, Chemokines & Receptors, Humoral, Inflammation, Innate, Interleukins, Macrophage Functions, Pathogen Response, T-Cell Functions, Transporter Functions	Adaptive Response, Bacterial Response, Chemotaxis, Humoral Response, Inflammatory Response, Innate Response, Interleukins, Macrophage Functions, T-Cell Proliferation, Transmembrane Transportation
Il1r1	+		+	+	Immune Response		Adaptive, CD molecules, Cytokines & Receptors, Inflammation, Innate, Interleukins, T-Cell Functions	Adaptive Response, CD molecules, Cytokines, Inflammatory Response, Innate Response, Interleukins, Regulation of Inflammatory Response, Th2 Cell Functions
Il1r2					Immune Response		B-Cell Functions, CD molecules, Cytokines & Receptors, Interleukins	CD molecules, Cytokines, Interleukins, Mature B-Cell Functions
Il1rap			+	+	Immune Response		Cytokines & Receptors, Inflammation, Innate, Interleukins	Cytokines, Inflammatory Response, Innate Response, Interleukins, Regulation of Inflammatory Response
Il1rapl2				+	Immune Response		Cytokines & Receptors, Innate, Interleukins	Cytokines, Innate Response, Interleukins
Il1rl1			+	+	Immune Response		Chemokines & Receptors, Cytokines & Receptors, Inflammation, Innate, Interleukins, Macrophage Functions, Transporter Functions	Chemokines, Cytokines, Inflammatory Response, Innate Response, Interleukins, Macrophage Functions, Phagocytosis
Il1rl2				+	Immune Response		Cytokines & Receptors, Innate, Interleukins	Cytokines, Innate Response, Interleukins
Il1rn			+		Immune Response		Cytokines & Receptors, Inflammation, Interleukins	Cytokines, Inflammatory Response, Interleukins
Il2	+				Immune Response		Adaptive, Cytokines & Receptors, Interleukins, T-Cell Functions	Adaptive Response, Cytokines, Interleukins, T-Cell Regulation, Th Cell Functions
Il21					Immune Response		B-Cell Functions, Cytokines & Receptors, Interleukins, NK Cell Functions, T-Cell Functions	Cytokines, Cytotoxicity, Interleukins, Mature B-Cell Functions, Natural Killer Cell Functions, Th7 Cells Functions
Il21r					Immune Response - Cell Type specific	NK CD56dim cells	CD molecules, Cytokines & Receptors	CD molecules, Cytokines
Il22	+		+		Immune Response		Adaptive, Cytokines & Receptors, Inflammation, Interleukins	Adaptive Response, Cytokines, Inflammatory Response, Interleukins, Regulation of Inflammatory Response
Il22ra1					Immune Response		Chemokines & Receptors	Chemokines
Il22ra2					Immune Response		Cytokines & Receptors, Interleukins	Cytokines, Interleukins
Il23a	+			+	Immune Response		Adaptive, Cytokines & Receptors, Innate, Interleukins, Macrophage Functions, NK Cell Functions, T-Cell Functions	Adaptive Response, Cytokines, Cytotoxicity, Innate Response, Interleukins, Macrophage Functions, Mature T-Cell Functions, Natural Killer Cell Functions
Il23r			+	+	Immune Response		Cytokines & Receptors, Inflammation, Innate, Interleukins, Leukocyte Functions	Cytokines, Inflammatory Response, Innate Response, Interleukins, Leukocyte Functions
Il24	+		+		Immune Response		Adaptive, Apoptosis, Cytokines & Receptors, Inflammation, Interleukins	Adaptive Response, Apoptosis, Cytokines, Inflammatory Response, Interleukins
Il25	+		+		Immune Response		Adaptive, Cytokines & Receptors, Inflammation, Interleukins, T-Cell Functions	Adaptive Response, Cytokines, Inflammatory Response, Interleukins, Th2 Cell Functions
Il27			+	+	Immune Response		Cytokines & Receptors, Inflammation, Innate, Interleukins, T-Cell Functions	Cytokines, Inflammatory Response, Innate Response, Interleukins, T-Cell Differentiation, Th Cell Functions
Il2ra	+		+		Immune Response		Adaptive, B-Cell Functions, CD molecules, Inflammation, T-Cell Functions	Adaptive Response, B-Cell Activation, CD molecules, Inflammatory Response, Th & Th2 Differentiation
Il2rb					Immune Response		CD molecules, Cytokines & Receptors, Interleukins, NK Cell Functions	CD molecules, Cytokines, Interleukins, Natural Killer Cell Functions
Il2rg					Immune Response		B-Cell Functions, CD molecules, Cytokines & Receptors, Interleukins, T-Cell Functions	CD molecules, Cytokines, Interleukins, Mature B-Cell Functions, Mature T-Cell Functions
Il3					Immune Response		Apoptosis, Interleukins, Leukocyte Functions	Apoptosis, Interleukins, Leukocyte Functions
Il34			+	+	Immune Response		Cytokines & Receptors, Inflammation, Innate, Macrophage Functions	Cytokines, Inflammatory Response, Innate Response, Macrophage Functions
Il3ra					Immune Response - Cell Type specific		CD molecules, Cytokines & Receptors	CD molecules, Cytokines
Il4	+		+	+	Immune Response		Adaptive, B-Cell Functions, Chemokines & Receptors, Cytokines & Receptors, Inflammation, Innate, Interleukins, Macrophage Functions, T-Cell Functions, Transporter Functions	Adaptive Response, B-Cell Regulation, Chemotaxis, Cytokines, Inflammatory Response, Innate Response, Interleukins, Macrophage Functions, Th & Th2 Differentiation, Transcription Factors, Transmembrane Transportation
Il4ra			+		Immune Response		CD molecules, Chemokines & Receptors, Cytokines & Receptors, Inflammation, Macrophage Functions, T-Cell Functions	CD molecules, Chemokines, Cytokines, Inflammatory Response, Macrophage Functions, Th2 Cell Functions
Il5	+				Immune Response		Adaptive, B-Cell Functions, Cytokines & Receptors, Interleukins, T-Cell Functions	Adaptive Response, Cytokines, Interleukins, Mature B-Cell Functions, Th2 Cell Functions, Transcription Factors
Il5ra			+		Immune Response - Cell Type specific		CD molecules, Cytokines & Receptors, Inflammation, Interleukins	CD molecules, Cytokines, Inflammatory Response, Interleukins
Il6	+	+	+		Immune Response		Adaptive, B-Cell Functions, Chemokines & Receptors, Cytokines & Receptors, Humoral, Inflammation, Interleukins, Pathogen Response, T-Cell Functions	Adaptive Response, B-Cell Activation, Chemotaxis, Cytokines, Humoral Response, Inflammatory Response, Interleukins, Th & Th2 Differentiation, Viral Response
Il6ra					Immune Response		CD molecules, Chemokines & Receptors, Cytokines & Receptors, Interleukins	CD molecules, Chemokines, Cytokines, Interleukins
Il6st	+		+		Immune Response		Adaptive, CD molecules, Cytokines & Receptors, Inflammation, Interleukins, T-Cell Functions	Adaptive Response, CD molecules, Cytokines, Inflammatory Response, Interleukins, Mature T-Cell Functions
Il7		+			Immune Response		B-Cell Functions, Cytokines & Receptors, Humoral, Interleukins, T-Cell Functions	B-Cell Proliferation, CD4+ T Cell Functions, Cytokines, Humoral Response, Interleukins, T-Cell Differentiation
Il7r					Immune Response		B-Cell Functions, CD molecules, Cytokines & Receptors, T-Cell Functions	CD molecules, Cytokines, Cytotoxicity, Mature B-Cell Functions, Mature T-Cell Functions
Il9	+		+		Immune Response		Adaptive, Cytokines & Receptors, Inflammation, Interleukins, T-Cell Functions	Adaptive Response, Cytokines, Inflammatory Response, Interleukins, Regulation of Inflammatory Response, Regulatory T Cells Functions
Ilf3					Immune Response		Chemokines & Receptors	Chemokines
Inpp5d					Immune Response		Apoptosis, B-Cell Functions, Interleukins	Apoptosis, Interleukins, Mature B-Cell Functions
Irak1				+	Immune Response		Cytokines & Receptors, Innate, Pathogen Response, TLR	Bacterial Response, Cytokines, Innate Response, TLR Signaling, Transcription Factors
Irak2				+	Immune Response		Cytokines & Receptors, Innate, Interleukins, TLR	Cytokines, Innate Response, Interleukins, TLR Signaling, Transcription Factors
Irak3				+	Immune Response		Cytokines & Receptors, Innate, Interleukins	Cytokines, Innate Response, Interleukins, Transcription Factors
Irak4				+	Immune Response		Cytokines & Receptors, Innate, Interleukins	Cytokines, Innate Response, Interleukins
Irf1					Immune Response		Interleukins, T-Cell Functions	Interleukins, Th Cell Functions, Transcription Factors
Irf2					Immune Response		Adhesion	Adhesion, Transcription Factors
Irf3	+			+	Immune Response		Adaptive, Cytokines & Receptors, Innate, Pathogen Response, Senescence, TLR	Adaptive Response, Cytokines, Innate Response, Senescence Pathway, TLR Signaling, Transcription Factors, Viral Response
Irf4					Immune Response		Interleukins, T-Cell Functions, TLR	Interleukins, Regulatory T Cells Functions, T-Cell Differentiation, TLR Signaling, Transcription Factors
Irf5					Immune Response		Senescence	Senescence Pathway, Transcription Factors
Irf7	+			+	Immune Response		Adaptive, Innate, Interferon, Senescence	Adaptive Response, Innate Response, Interferon Response, Senescence Pathway, Transcription Factors
Irf8					Immune Response		Interferon, Interleukins, T-Cell Functions	Interferon Response, Interleukins, Regulatory T Cells Functions, Transcription Factors
Irgm2				+	Immune Response		Innate, Interferon	Innate Response, Interferon Response
Isg15				+	Immune Response		Basic Cell Functions, Innate	Basic Cell Functions, Innate Response
Isg20				+	Immune Response		Basic Cell Functions, Innate	Basic Cell Functions, Innate Response
Itch				+	Immune Response		Chemokines & Receptors, Innate, T-Cell Functions	Chemokines, Innate Response, T-cell Anergy, Transcription Factors
Itga1					Immune Response		Adhesion, Apoptosis, CD molecules, T-Cell Functions	Adhesion, Apoptosis, CD molecules, T-cell Anergy
Itga2					Immune Response		Adhesion, B-Cell Functions, CD molecules, Leukocyte Functions	Adhesion, CD molecules, Leukocyte Functions, Mature B-Cell Functions
Itga2b					Immune Response		Adhesion, CD molecules, Leukocyte Functions	Adhesion, CD molecules, Leukocyte Functions
Itga4					Immune Response		Adhesion, CD molecules, Leukocyte Functions	Adhesion, CD molecules, Leukocyte Functions
Itga5				+	Immune Response		Adhesion, CD molecules, Innate, Leukocyte Functions	Adhesion, CD molecules, Innate Response, Leukocyte Functions
Itga6					Immune Response		Adhesion, Apoptosis, CD molecules, Leukocyte Functions	Adhesion, Apoptosis, CD molecules, Leukocyte Functions
Itgae					Immune Response		Adhesion, CD molecules	Adhesion, CD molecules
Itgal					Immune Response		Adhesion, CD molecules, Leukocyte Functions, T-Cell Functions	Adhesion, CD molecules, Leukocyte Functions, Mature T-Cell Functions
Itgam	+			+	Immune Response		Adaptive, CD molecules, Innate, Leukocyte Functions, T-Cell Functions, Transporter Functions	Adaptive Response, CD molecules, Innate Response, Leukocyte Functions, Mature T-Cell Functions, Phagocytosis
Itgax				+	Immune Response		Adhesion, CD molecules, Innate, T-Cell Functions	Adhesion, CD molecules, Innate Response, Mature T-Cell Functions
Itgb1					Immune Response		Adhesion, CD molecules, Cell Cycle, Leukocyte Functions	Adhesion, CD molecules, Cell Cycle, Leukocyte Functions
Itgb2		+	+		Immune Response		CD molecules, Humoral, Inflammation, Leukocyte Functions, NK Cell Functions, T-Cell Functions, Transporter Functions	CD molecules, Humoral Response, Inflammatory Response, Leukocyte Functions, Mature T-Cell Functions, Natural Killer Cell Functions, Phagocytosis, Regulation of Inflammatory Response, Transcription Factors
Itgb3					Immune Response		CD molecules, Leukocyte Functions, Macrophage Functions, Transporter Functions	CD molecules, Leukocyte Functions, Macrophage Functions, Transmembrane Transportation
Itgb4					Immune Response		Adhesion, CD molecules	Adhesion, CD molecules
Itk	+				Immune Response		Adaptive, Cytokines & Receptors, Interleukins, T-Cell Functions	Adaptive Response, Cytokines, Interleukins, Mature T-Cell Functions
Jak1				+	Immune Response		Chemokines & Receptors, Cytokines & Receptors, Innate, T-Cell Functions	Chemokines, Cytokines, Innate Response, T-cell Anergy, Th2 Cell Functions
Jak2	+			+	Immune Response		Adaptive, Cytokines & Receptors, Innate, Interleukins, T-Cell Functions	Adaptive Response, CD4+ T Cell Functions, Cytokines, Innate Response, Interleukins
Jak3				+	Immune Response		B-Cell Functions, Cytokines & Receptors, Innate, Interleukins, T-Cell Functions	Cytokines, Innate Response, Interleukins, Mature B-Cell Functions, Th2 Cell Functions
Jam3	+		+		Immune Response		Adaptive, Adhesion, Inflammation, Leukocyte Functions	Adaptive Response, Adhesion, Inflammatory Response, Leukocyte Functions
Jun					Immune Response		Apoptosis, Pathogen Response	Apoptosis, Bacterial Response, Transcription Factors
Kdr					Immune Response		Adhesion, Apoptosis, Cancer Progression	Adhesion, Apoptosis, Cancer Progression
Kit					Immune Response - Cell Type specific		CD molecules, Cytokines & Receptors	CD molecules, Cytokines
Klra1					Immune Response		NK Cell Functions	Natural Killer Cell Functions
Klra15					Immune Response		NK Cell Functions	Natural Killer Cell Functions
Klra17					Immune Response		NK Cell Functions	Natural Killer Cell Functions
Klra2					Immune Response		NK Cell Functions	Natural Killer Cell Functions
Klra20					Immune Response		NK Cell Functions	Natural Killer Cell Functions
Klra21					Immune Response		NK Cell Functions	Natural Killer Cell Functions
Klra27					Immune Response		NK Cell Functions	Natural Killer Cell Functions
Klra3					Immune Response		NK Cell Functions	Natural Killer Cell Functions
Klra4					Immune Response		Adhesion, NK Cell Functions	Adhesion, Natural Killer Cell Functions
Klra5					Immune Response		Adhesion, NK Cell Functions	Adhesion, Natural Killer Cell Functions
Klra6					Immune Response		Adhesion, NK Cell Functions	Adhesion, Natural Killer Cell Functions
Klra7					Immune Response		Adhesion, NK Cell Functions	Adhesion, Natural Killer Cell Functions
Klrb1	+		+		Immune Response	Cytotoxic cells	Adaptive, CD molecules, Inflammation	Adaptive Response, CD molecules, Inflammatory Response
Klrb1c					Immune Response		NK Cell Functions	Cytotoxicity, Natural Killer Cell Functions
Klrc1					Immune Response		CD molecules, NK Cell Functions	CD molecules, Natural Killer Cell Functions
Klrc2					Immune Response		CD molecules	CD molecules
Klrd1					Immune Response - Cell Type specific	Cytotoxic cells	NK Cell Functions	Natural Killer Cell Functions
Klrg1				+	Immune Response		Innate	Innate Response
Klrk1					Immune Response	Cytotoxic cells	CD molecules, MHC, NK Cell Functions	CD molecules, Cytotoxicity, MHC class I & II, Natural Killer Cell Functions
Lag3					Immune Response	Exhausted CD8	CD molecules, Interleukins, MHC, NK Cell Functions, T-Cell Functions	CD molecules, Cytotoxicity, Interleukins, MHC class I & II, Natural Killer Cell Functions, T-Cell Regulation
Lamp1					Immune Response		CD molecules, Transporter Functions	Autophagy, CD molecules
Lamp2					Immune Response		CD molecules	CD molecules
Lamp3					Immune Response - Cell Type specific		CD molecules	CD molecules
Lbp			+	+	Immune Response		Chemokines & Receptors, Inflammation, Innate, Leukocyte Functions, Macrophage Functions, Transporter Functions	Chemokines, Inflammatory Response, Innate Response, Leukocyte Functions, Macrophage Functions, Transmembrane Transportation
Lck					Immune Response		Apoptosis, B-Cell Functions, T-Cell Functions	Apoptosis, Mature B-Cell Functions, T-Cell Regulation
Lcn2				+	Immune Response		Apoptosis, Innate, Transporter Functions	Apoptosis, Innate Response, Transmembrane Transportation
Lcp1					Immune Response		T-Cell Functions, Transporter Functions	Mature T-Cell Functions, Transmembrane Transportation
Lgals3				+	Immune Response		Innate, T-Cell Functions	Innate Response, T-cell Anergy
Lif					Immune Response		Cytokines & Receptors	Cytokines
Lilra5				+	Immune Response		CD molecules, Innate	CD molecules, Innate Response
Litaf					Immune Response		Apoptosis	Apoptosis
Lrp1					Immune Response		Apoptosis, CD molecules, Transporter Functions	Apoptosis, CD molecules, Transmembrane Transportation
Lrrn3					Immune Response		CD molecules	CD molecules
Lta	+	+	+		Immune Response - Cell Type specific		Adaptive, Cytokines & Receptors, Humoral, Inflammation, Pathogen Response, TNF Superfamily	Adaptive Response, Bacterial Response, Cytokines, Humoral Response, Inflammatory Response, TNF Superfamily Members
Ltb					Immune Response		Cytokines & Receptors, Interleukins, TNF Superfamily	Cytokines, Interleukins, TNF Superfamily Members
Ltbr					Immune Response		Apoptosis, TNF Superfamily	Apoptosis, TNF Superfamily Receptors
Ltf		+			Immune Response		Humoral, Transporter Functions	Humoral Response, Transmembrane Transportation
Ltk					Immune Response - Cell Type specific		Apoptosis	Apoptosis
Ly86		+	+	+	Immune Response		Humoral, Inflammation, Innate, Pathogen Response	Bacterial Response, Humoral Response, Inflammatory Response, Innate Response
Ly9					Immune Response		Adhesion, CD molecules	Adhesion, CD molecules
Ly96		+	+	+	Immune Response		Humoral, Inflammation, Innate, Pathogen Response	Bacterial Response, Humoral Response, Inflammatory Response, Innate Response, Regulation of Inflammatory Response
Lyn			+	+	Immune Response		B-Cell Functions, Cytokines & Receptors, Dendritic Cell Functions, Inflammation, Innate, Transporter Functions	Cytokine Receptors, Dendritic Cell Functions, Inflammatory Response, Innate Response, Mature B-Cell Functions, Transmembrane Transportation
Lyve1					Immune Response		Adhesion, Transporter Functions	Adhesion, Transmembrane Transportation
Lyz2					Immune Response		Transporter Functions	Transmembrane Transportation
Maf					Immune Response - Cell Type specific		T-Cell Functions	Th2 Cell Functions, Transcription Factors
Map2k1				+	Immune Response		Adhesion, Cell Cycle, Innate, Senescence, Transporter Functions	Adhesion, Cell Cycle, Innate Response, Senescence Pathway, Transmembrane Transportation
Map2k2				+	Immune Response		Basic Cell Functions, Innate	Basic Cell Functions, Innate Response
Map2k4				+	Immune Response		Apoptosis, Innate	Apoptosis, Innate Response
Map3k1				+	Immune Response		Apoptosis, Innate	Apoptosis, Innate Response
Map3k5				+	Immune Response		Apoptosis, Innate	Apoptosis, Innate Response
Map3k7				+	Immune Response		Apoptosis, Innate, T-Cell Functions, TLR	Apoptosis, Innate Response, T-Cell Regulation, TLR Signaling
Map4k2				+	Immune Response		Innate	Innate Response
Mapk1				+	Immune Response		Apoptosis, B-Cell Functions, Innate, T-Cell Functions	Apoptosis, Innate Response, Mature B-Cell Functions, Mature T-Cell Functions, Transcription Factors
Mapk11				+	Immune Response		Basic Cell Functions, Innate	Basic Cell Functions, Innate Response
Mapk14				+	Immune Response		Innate, Senescence, Transporter Functions	Innate Response, Senescence Pathway, Transmembrane Transportation
Mapk3				+	Immune Response		Apoptosis, Cell Cycle, Innate, Interleukins	Apoptosis, Cell Cycle, Innate Response, Interleukins, Transcription Factors
Mapk8	+			+	Immune Response		Adaptive, Apoptosis, Innate, T-Cell Functions	Adaptive Response, Apoptosis, CD4+ T Cell Functions, Innate Response
Mapkapk2			+	+	Immune Response		Inflammation, Innate, Interleukins, TLR	Inflammatory Response, Innate Response, Interleukins, TLR Signaling
Marco				+	Immune Response - Cell Type specific		Innate, Transporter Functions	Innate Response, Phagocytosis
Masp1				+	Immune Response		Complement Pathway, Innate	Complement Pathway, Innate Response
Masp2				+	Immune Response		Complement Pathway, Innate	Complement Pathway, Innate Response
Mavs				+	Immune Response		Innate, Interferon, Interleukins	Innate Response, Interferon Response, Interleukins, Transcription Factors
Mbl2	+	+		+	Immune Response		Adaptive, Complement Pathway, Humoral, Innate, Transporter Functions	Adaptive Response, Complement Pathway, Humoral Response, Innate Response, Phagocytosis
Mcam					Immune Response		Adhesion, CD molecules	Adhesion, CD molecules
Mef2c		+			Immune Response		Apoptosis, B-Cell Functions, Humoral	Apoptosis, Humoral Response, Mature B-Cell Functions, Transcription Factors
Mefv			+	+	Immune Response		Inflammation, Innate	Inflammatory Response, Innate Response
Mertk					Immune Response		Adhesion, Apoptosis, NK Cell Functions, Transporter Functions	Adhesion, Apoptosis, Natural Killer Cell Functions, Transmembrane Transportation
Mfge8					Immune Response		Adhesion, Apoptosis, Transporter Functions	Adhesion, Apoptosis, Phagocytosis
Mif			+	+	Immune Response		B-Cell Functions, Cytokines & Receptors, Inflammation, Innate, Transporter Functions	Cytokines, Inflammatory Response, Innate Response, Mature B-Cell Functions, Phagocytosis
Mill2					Immune Response		NK Cell Functions, T-Cell Functions	Mature T-Cell Functions, Natural Killer Cell Functions
Mme					Immune Response - Cell Type specific		CD molecules, Cytokines & Receptors	CD molecules, Cytokines
Mmp9					Immune Response		Adhesion, Apoptosis, Cancer Progression	Adhesion, Apoptosis, Cancer Progression
Mnx1		+			Immune Response		Humoral	Humoral Response, Transcription Factors
Mpo					Immune Response		Basic Cell Functions	Basic Cell Functions
Mpped1					Immune Response - Cell Type specific		Basic Cell Functions	Basic Cell Functions
Mr1					Immune Response		Antigen Processing, MHC	Antigen Processing, MHC class I & II
Mrc1					Immune Response		CD molecules	CD molecules
Ms4a1		+			Immune Response - Cell Type specific	B-cells	B-Cell Functions, CD molecules, Humoral	B-Cell Activation, CD molecules, Humoral Response
Ms4a2	+	+	+		Immune Response - Cell Type specific	Mast cells	Adaptive, Cytokines & Receptors, Humoral, Inflammation	Adaptive Response, Cytokines, Humoral Response, Inflammatory Response
Msln					Immune Response		Adhesion, Cancer Progression	Adhesion, Cancer Progression
Msr1					Immune Response - Cell Type specific		CD molecules, Macrophage Functions, Transporter Functions	CD molecules, Macrophage Functions, Transmembrane Transportation
Mst1r				+	Immune Response		CD molecules, Innate	CD molecules, Innate Response
Muc1					Immune Response		Apoptosis, CD molecules, Cell Cycle	Apoptosis, CD molecules, Cell Cycle
Mx1	+			+	Immune Response		Adaptive, Innate	Adaptive Response, Innate Response
Mx2				+	Immune Response		Innate	Innate Response
Myc					Immune Response		Apoptosis, Cell Cycle, Senescence	Apoptosis, Cell Cycle, Senescence Pathway, Transcription Factors
Myd88			+	+	Immune Response		Chemokines & Receptors, Cytokines & Receptors, Inflammation, Innate, Interleukins, TLR, Transporter Functions	Chemokines, Cytokines, Inflammatory Response, Innate Response, Interleukins, Phagocytosis, Regulation of Inflammatory Response, TLR Signaling
Ncam1					Immune Response		Adhesion, CD molecules, NK Cell Functions	Adhesion, CD molecules, Natural Killer Cell Functions
Ncf4				+	Immune Response		Basic Cell Functions, Innate	Basic Cell Functions, Innate Response
Ncr1					Immune Response - Cell Type specific	NK cells	CD molecules	CD molecules
Nefl					Immune Response - Cell Type specific		Apoptosis, Transporter Functions	Apoptosis, Transmembrane Transportation
Nfatc1					Immune Response		Cell Cycle, T-Cell Functions, Transporter Functions	Cell Cycle, Th2 Cell Functions, Transmembrane Transportation
Nfatc2					Immune Response		Cytokines & Receptors, T-Cell Functions	Cytokines, Th2 Cell Functions, Transcription Factors
Nfatc3					Immune Response			Transcription Factors
Nfatc4	+		+		Immune Response - Cell Type specific		Adaptive, Inflammation	Adaptive Response, Inflammatory Response, Transcription Factors
Nfkb1	+	+	+	+	Immune Response		Adaptive, Cytokines & Receptors, Humoral, Inflammation, Innate, Interleukins, Senescence, T-Cell Functions	Adaptive Response, Cytokines, Humoral Response, Inflammatory Response, Innate Response, Interleukins, Regulation of Inflammatory Response, Senescence Pathway, Th Cell Functions, Transcription Factors
Nfkb2				+	Immune Response		Innate	Innate Response, Transcription Factors
Nfkbia				+	Immune Response		Innate, Macrophage Functions, Pathogen Response, TLR	Bacterial Response, Innate Response, Macrophage Functions, TLR Signaling, Transcription Factors
Nlrc5				+	Immune Response		Innate, Interferon, MHC	Innate Response, Interferon Response, MHC class I & II, Transcription Factors
Nlrp3			+	+	Immune Response		Apoptosis, Inflammation, Innate, Interleukins	Apoptosis, Inflammatory Response, Innate Response, Interleukins, Transcription Factors
Nod1				+	Immune Response		Antigen Processing, Innate, Interleukins, Transporter Functions	Antigen Processing, Innate Response, Interleukins, Phagocytosis, Transcription Factors
Nod2	+	+		+	Immune Response		Adaptive, Antigen Processing, Cytokines & Receptors, Humoral, Innate, Interleukins, Microglial Functions	Adaptive Response, Antigen Processing, Cytokines, Humoral Response, Innate Response, Interleukins, Microglial Functions, Transcription Factors
Nos2	+		+		Immune Response		Adaptive, Apoptosis, Inflammation, Interferon, T-Cell Functions	Adaptive Response, Apoptosis, Inflammatory Response, Interferon Response, Regulation of Inflammatory Response, T-Cell Differentiation
Notch1					Immune Response		Basic Cell Functions	Basic Cell Functions
Nrp1					Immune Response		Adhesion, CD molecules	Adhesion, CD molecules
Nt5e			+		Immune Response		B-Cell Functions, CD molecules, Inflammation	CD molecules, Inflammatory Response, Mature B-Cell Functions
Nubp1					HKs			Housekeeper Gene
Nup107					Immune Response - Cell Type specific		Transporter Functions	Transmembrane Transportation
Oas2					Immune Response		Basic Cell Functions	Basic Cell Functions
Oas3					Immune Response - Cell Type specific		Basic Cell Functions	Basic Cell Functions
Oasl1					Immune Response		Basic Cell Functions	Basic Cell Functions
Oaz1					HKs			Housekeeper Gene
Osm					Immune Response		Apoptosis, Cytokines & Receptors	Apoptosis, Cytokines
Pax5		+			Immune Response		Humoral	Humoral Response, Transcription Factors
Pdcd1		+			Immune Response - Cell Type specific		Apoptosis, CD molecules, Humoral, T-Cell Functions	Apoptosis, CD molecules, Humoral Response, T-cell Anergy
Pdcd1lg2					Immune Response		CD molecules, T-Cell Functions	CD molecules, T-Cell Proliferation
Pdgfc					Immune Response		Basic Cell Functions	Basic Cell Functions
Pdgfrb					Immune Response		CD molecules	CD molecules
Pecam1					Immune Response		Adhesion, CD molecules, Leukocyte Functions, Transporter Functions	Adhesion, CD molecules, Leukocyte Functions, Phagocytosis
Pik3cd			+	+	Immune Response		Inflammation, Innate	Inflammatory Response, Innate Response
Pik3cg			+	+	Immune Response		Apoptosis, Inflammation, Innate	Apoptosis, Inflammatory Response, Innate Response
Pin1				+	Immune Response		Cell Cycle, Cytokines & Receptors, Innate	Cell Cycle, Cytokines, Innate Response
Pla2g1b					Immune Response		Basic Cell Functions	Basic Cell Functions
Pla2g6					Immune Response - Cell Type specific		Basic Cell Functions	Basic Cell Functions
Plau					Immune Response		Adhesion, Senescence	Adhesion, Senescence Pathway
Plaur					Immune Response		Apoptosis, CD molecules	Apoptosis, CD molecules
Pmch					Immune Response - Cell Type specific		Basic Cell Functions	Basic Cell Functions
Pml					Immune Response		Apoptosis, Cell Cycle, MHC	Apoptosis, Cell Cycle, MHC class I & II
Pnma1	+		+		Immune Response		Adaptive, Adhesion, Inflammation	Adaptive Response, Adhesion, Inflammatory Response
Polr1b					HKs			Housekeeper Gene
Polr2a					HKs			Housekeeper Gene
Pou2af1		+			Immune Response		Basic Cell Functions, Humoral	Basic Cell Functions, Humoral Response
Pou2f2		+			Immune Response		Humoral, T-Cell Functions	Humoral Response, Regulatory T Cells Functions, Transcription Factors
Pparg			+	+	Immune Response		Cytokines & Receptors, Inflammation, Innate, Macrophage Functions, Transporter Functions	Cytokines, Inflammatory Response, Innate Response, Macrophage Functions, Transcription Factors, Transmembrane Transportation
Ppbp					Immune Response		Chemokines & Receptors	Chemotaxis
Ppia					HKs			Housekeeper Gene
Prdm1					Immune Response		B-Cell Functions	Mature B-Cell Functions
Prf1					Immune Response - Cell Type specific	Cytotoxic cells		Cytotoxicity
Prg2					Immune Response - Cell Type specific		Basic Cell Functions	Basic Cell Functions
Prkcd					Immune Response		Apoptosis, B-Cell Functions, Senescence, Transporter Functions	Apoptosis, B-Cell Proliferation, Senescence Pathway, Transmembrane Transportation
Prkce					Immune Response		Cell Cycle, Cytokines & Receptors, Macrophage Functions, TLR, Transporter Functions	Cell Cycle, Cytokines, Macrophage Functions, TLR Signaling, Transmembrane Transportation
Psen1					Immune Response		Apoptosis, Leukocyte Functions, T-Cell Functions, Transporter Functions	Apoptosis, Leukocyte Functions, Mature T-Cell Functions, Transmembrane Transportation
Psen2					Immune Response		Leukocyte Functions, T-Cell Functions	Leukocyte Functions, Mature T-Cell Functions
Psma2					Immune Response		Cancer Progression	Cancer Progression
Psmb10		+			Immune Response		Humoral, T-Cell Functions	Humoral Response, Mature T-Cell Functions
Psmb7					Immune Response		Basic Cell Functions	Basic Cell Functions
Psmb8					Immune Response		Antigen Processing	Antigen Processing
Psmb9					Immune Response		Antigen Processing	Antigen Processing
Psmd7					Immune Response		CD molecules	CD molecules
Ptgdr2					Immune Response - Cell Type specific		CD molecules	CD molecules
Ptgs2			+		Immune Response		Apoptosis, Inflammation, Pathogen Response	Apoptosis, Bacterial Response, Inflammatory Response
Ptprc					Immune Response	CD45	B-Cell Functions, CD molecules, Cytokines & Receptors, T-Cell Functions	B-Cell Differentiation, CD molecules, CD4+ T Cell Functions, Cytokines, Cytotoxicity, T-Cell Proliferation
Pvr					Immune Response		CD molecules, NK Cell Functions, T-Cell Functions	CD molecules, Cytotoxicity, Mature T-Cell Functions, Natural Killer Cell Functions
Pvrl2					Immune Response		Adhesion, NK Cell Functions, T-Cell Functions	Adhesion, Cytotoxicity, Mature T-Cell Functions, Natural Killer Cell Functions
Pycard			+	+	Immune Response		Apoptosis, Inflammation, Innate, Interleukins	Apoptosis, Inflammatory Response, Innate Response, Interleukins, Transcription Factors
Raet1c					Immune Response		Basic Cell Functions	Basic Cell Functions
Rag1	+				Immune Response		Adaptive, B-Cell Functions, Dendritic Cell Functions, T-Cell Functions	Adaptive Response, B-Cell Differentiation, Dendritic Cell Functions, Mature T-Cell Functions
Rel					Immune Response		Cytokines & Receptors, Interleukins, T-Cell Functions	Cytokines, Interleukins, Regulatory T Cells Functions, Transcription Factors
Rela				+	Immune Response		Innate, Interleukins, Pathogen Response	Innate Response, Interleukins, Transcription Factors, Viral Response
Relb					Immune Response		Antigen Processing, Dendritic Cell Functions, T-Cell Functions	Antigen Processing, Dendritic Cell Functions, Th & Th2 Differentiation, Transcription Factors
Reps1					Immune Response - Cell Type specific		Basic Cell Functions	Basic Cell Functions
Ripk2			+	+	Immune Response		Inflammation, Innate, Pathogen Response, T-Cell Functions	Bacterial Response, Inflammatory Response, Innate Response, Regulation of Inflammatory Response, T-Cell Proliferation
Rora					Immune Response		Macrophage Functions, T-Cell Functions	Macrophage Functions, Th7 Cells Functions, Transcription Factors
Rorc	+				Immune Response - Cell Type specific		Adaptive, T-Cell Functions	Adaptive Response, Mature T-Cell Functions, Th7 Cells Functions, Transcription Factors
Rpl19					HKs			Housekeeper Gene
Rps6					Immune Response		Apoptosis, Cell Cycle, T-Cell Functions	Apoptosis, Cell Cycle, Mature T-Cell Functions
Rrad					Immune Response - Cell Type specific		Basic Cell Functions	Basic Cell Functions
Rsad2					Immune Response		Basic Cell Functions	Basic Cell Functions
Runx1					Immune Response			Transcription Factors
Runx3					Immune Response		Apoptosis, Cell Cycle, Interferon	Apoptosis, Cell Cycle, Interferon Response, Transcription Factors
S100a8	+		+		Immune Response		Adaptive, Basic Cell Functions, Inflammation	Adaptive Response, Basic Cell Functions, Inflammatory Response
S100b				+	Immune Response		Apoptosis, Cytokines & Receptors, Innate	Apoptosis, Cytokines, Innate Response
Saa1				+	Immune Response		Adhesion, Cytokines & Receptors, Innate, Macrophage Functions	Adhesion, Cytokines, Innate Response, Macrophage Functions
Sap130					HKs			Housekeeper Gene
Sbno2			+		Immune Response		Inflammation, Macrophage Functions	Inflammatory Response, Macrophage Functions
Sdha					HKs			Housekeeper Gene
Sele	+		+		Immune Response		Adaptive, Cancer Progression, CD molecules, Inflammation, Interleukins, Leukocyte Functions	Adaptive Response, Cancer Progression, CD molecules, Inflammatory Response, Interleukins, Leukocyte Functions, Regulation of Inflammatory Response
Sell					Immune Response		Adhesion, Apoptosis, CD molecules, T-Cell Functions	Adhesion, Apoptosis, CD molecules, T-cell Anergy
Selplg					Immune Response		Adhesion, CD molecules, Leukocyte Functions	Adhesion, CD molecules, Leukocyte Functions
Serpinb2					Immune Response		Senescence	Senescence Pathway
Serping1				+	Immune Response		Complement Pathway, Innate	Complement Pathway, Innate Response
Sf3a3					HKs			Housekeeper Gene
Sh2b2					Immune Response		B-Cell Functions, Cytokines & Receptors	Cytokines, Mature B-Cell Functions
Sh2d1a		+			Immune Response	T-cells	Humoral, NK Cell Functions	Cytotoxicity, Humoral Response, Natural Killer Cell Functions
Sh2d1b1					Immune Response		Interferon, NK Cell Functions	Cytotoxicity, Interferon Response, Natural Killer Cell Functions
Sigirr				+	Immune Response		Chemokines & Receptors, Cytokines & Receptors, Innate	Chemokines, Cytokines, Innate Response, Transcription Factors
Siglec1					Immune Response		Adhesion, CD molecules, Transporter Functions	Adhesion, CD molecules, Phagocytosis
Slamf1					Immune Response		CD molecules	CD molecules
Slamf6					Immune Response		CD molecules	CD molecules
Slamf7				+	Immune Response		CD molecules, Innate, NK Cell Functions	CD molecules, Innate Response, Natural Killer Cell Functions
Slc11a1	+				Immune Response		Adaptive, Antigen Processing, Transporter Functions	Adaptive Response, Antigen Processing, Transmembrane Transportation
Slc7a11					Immune Response		Transporter Functions	Transmembrane Transportation
Smad2					Immune Response - Cell Type specific		Cancer Progression	Cancer Progression
Smad3					Immune Response		Cancer Progression	Cancer Progression
Smad4					Immune Response		Cancer Progression	Cancer Progression, Transcription Factors
Smn1					Immune Response		Cancer Progression	Cancer Progression
Smpd3					Immune Response - Cell Type specific		Cell Cycle	Cell Cycle
Snai1					Immune Response		Cancer Progression	Cancer Progression, Transcription Factors
Socs1					Immune Response		Cytokines & Receptors, T-Cell Functions	Cytokines, T-Cell Differentiation, Th Cell Functions
Socs3					Immune Response		T-Cell Functions	CD4+ T Cell Functions
Spink5					Immune Response		Adhesion	Adhesion
Spn					Immune Response		Adhesion, Apoptosis, CD molecules, T-Cell Functions	Adhesion, Apoptosis, CD molecules, Mature T-Cell Functions
Spp1					Immune Response		Adhesion, Apoptosis, Cytokines & Receptors, T-Cell Functions	Adhesion, Apoptosis, Cytokines, T-Cell Proliferation
St6gal1		+			Immune Response		Basic Cell Functions, Humoral	Basic Cell Functions, Humoral Response
Stat1	+			+	Immune Response		Adaptive, Cytokines & Receptors, Innate, T-Cell Functions	Adaptive Response, Cytokines, Innate Response, Th Cell Functions, Transcription Factors
Stat2					Immune Response		Basic Cell Functions	Basic Cell Functions
Stat3	+		+		Immune Response		Adaptive, Inflammation	Adaptive Response, Inflammatory Response, Transcription Factors
Stat4	+				Immune Response - Cell Type specific		Adaptive, Cytokines & Receptors, T-Cell Functions	Adaptive Response, Cytokines, Th Cell Functions, Transcription Factors
Stat5b					Immune Response		B-Cell Functions, Cell Cycle, Interleukins, NK Cell Functions, T-Cell Functions	Cell Cycle, Cytotoxicity, Interleukins, Mature B-Cell Functions, Mature T-Cell Functions, Natural Killer Cell Functions
Stat6	+				Immune Response - Cell Type specific		Adaptive, Cytokines & Receptors, T-Cell Functions	Adaptive Response, Cytokines, Th2 Cell Functions, Transcription Factors
Syk				+	Immune Response		B-Cell Functions, Innate, Interleukins, Leukocyte Functions, Macrophage Functions, T-Cell Functions, Transporter Functions	Innate Response, Interleukins, Leukocyte Functions, Macrophage Functions, Mature B-Cell Functions, Mature T-Cell Functions, Transmembrane Transportation
Syt17					Immune Response - Cell Type specific		Transporter Functions	Transmembrane Transportation
Tab1				+	Immune Response		Basic Cell Functions, Innate	Basic Cell Functions, Innate Response
Tal1					Immune Response		Cell Cycle	Cell Cycle, Transcription Factors
Tank				+	Immune Response		Basic Cell Functions, Innate	Basic Cell Functions, Innate Response
Tap1					Immune Response		Antigen Processing, MHC, T-Cell Functions, Transporter Functions	Antigen Processing, Cytotoxicity, Mature T-Cell Functions, MHC class I & II, Transmembrane Transportation
Tap2					Immune Response		Antigen Processing, MHC, Transporter Functions	Antigen Processing, MHC class I & II, Transmembrane Transportation
Tapbp					Immune Response		Antigen Processing, MHC	Antigen Processing, MHC class I & II
Tbk1				+	Immune Response		Innate, Interferon, Pathogen Response, TLR	Innate Response, Interferon Response, TLR Signaling, Viral Response
Tbp					HKs			Housekeeper Gene
Tbx21	+				Immune Response - Cell Type specific	Th1 cells	Adaptive, T-Cell Functions	Adaptive Response, Th Cell Functions, Transcription Factors
Tcf7					Immune Response		Apoptosis, Interleukins, T-Cell Functions	Apoptosis, Interleukins, Mature T-Cell Functions, Transcription Factors
Tdo2					Immune Response		Cancer Progression	Cancer Progression
Tek					Immune Response		Adhesion, Apoptosis, Cancer Progression	Adhesion, Apoptosis, Cancer Progression
Tfe3		+			Immune Response		Humoral	Humoral Response, Transcription Factors
Tfeb		+			Immune Response		Humoral	Humoral Response, Transcription Factors
Tfrc					Immune Response		CD molecules, Transporter Functions	CD molecules, Transmembrane Transportation
Tgfb1			+		Immune Response		B-Cell Functions, Cell Cycle, Chemokines & Receptors, Cytokines & Receptors, Dendritic Cell Functions, Inflammation, Senescence, T-Cell Functions	B-Cell Activation, Cell Cycle, Chemotaxis, Cytokines, Dendritic Cell Functions, Inflammatory Response, Mature T-Cell Functions, Senescence Pathway, T-Cell Regulation
Tgfb2					Immune Response		Apoptosis, Cell Cycle, Cytokines & Receptors, T-Cell Functions	Apoptosis, Cell Cycle, Cytokines, Mature T-Cell Functions
Tgfb3					Immune Response		Apoptosis, T-Cell Functions	Apoptosis, CD4+ T Cell Functions
Tgfbr1					Immune Response		Apoptosis, Cancer Progression	Apoptosis, Cancer Progression
Tgfbr2					Immune Response		Apoptosis, Cancer Progression	Apoptosis, Cancer Progression
Thbd					Immune Response		CD molecules	CD molecules
Thbs1	+		+		Immune Response - Cell Type specific		Adaptive, Cell Cycle, Inflammation, Macrophage Functions	Adaptive Response, Cell Cycle, Inflammatory Response, Macrophage Functions
Thy1					Immune Response		Adhesion, CD molecules, T-Cell Functions	Adhesion, CD molecules, T-Cell Regulation
Ticam1			+	+	Immune Response		B-Cell Functions, Chemokines & Receptors, Inflammation, Innate, Interleukins, Pathogen Response, TLR, Transporter Functions	Chemokines, Inflammatory Response, Innate Response, Interleukins, Mature B-Cell Functions, Phagocytosis, TLR Signaling, Transcription Factors, Viral Response
Ticam2			+	+	Immune Response		Cytokines & Receptors, Inflammation, Innate, Interleukins, TLR	Cytokines, Inflammatory Response, Innate Response, Interleukins, TLR Signaling
Tie1					Immune Response		Cancer Progression	Cancer Progression
Tigit					Immune Response		Interleukins, T-Cell Functions	Interleukins, Mature T-Cell Functions
Timd4					Immune Response		Basic Cell Functions	Basic Cell Functions
Tirap			+	+	Immune Response		B-Cell Functions, Chemokines & Receptors, Inflammation, Innate, Interleukins, TLR	Chemokines, Inflammatory Response, Innate Response, Interleukins, Mature B-Cell Functions, Regulation of Inflammatory Response, TLR Signaling
Tlr1			+	+	Immune Response		CD molecules, Inflammation, Innate, Interleukins, Macrophage Functions, TLR	CD molecules, Inflammatory Response, Innate Response, Interleukins, Macrophage Functions, Regulation of Inflammatory Response, TLR Signaling
Tlr2			+	+	Immune Response		CD molecules, Inflammation, Innate, Leukocyte Functions, TLR	CD molecules, Inflammatory Response, Innate Response, Leukocyte Functions, Regulation of Inflammatory Response, TLR Signaling
Tlr3			+	+	Immune Response		CD molecules, Chemokines & Receptors, Inflammation, Innate, Interleukins, Pathogen Response, TLR, Transporter Functions	CD molecules, Chemokines, Inflammatory Response, Innate Response, Interleukins, Phagocytosis, Regulation of Inflammatory Response, TLR Signaling, Transcription Factors, Viral Response
Tlr4	+		+	+	Immune Response		Adaptive, CD molecules, Chemokines & Receptors, Inflammation, Innate, Interleukins, Pathogen Response, T-Cell Functions, TLR	Adaptive Response, Bacterial Response, CD molecules, Chemokines, Inflammatory Response, Innate Response, Interleukins, Regulation of Inflammatory Response, Th Cell Functions, TLR Signaling
Tlr5			+	+	Immune Response		Inflammation, Innate, Interleukins, TLR	Inflammatory Response, Innate Response, Interleukins, Regulation of Inflammatory Response, TLR Signaling
Tlr6	+		+	+	Immune Response		Adaptive, CD molecules, Inflammation, Innate, Interleukins, Microglial Functions, Pathogen Response, T-Cell Functions, TLR	Adaptive Response, Bacterial Response, CD molecules, Inflammatory Response, Innate Response, Interleukins, Microglial Functions, Regulation of Inflammatory Response, Th Cell Functions, TLR Signaling
Tlr7			+	+	Immune Response		Chemokines & Receptors, Inflammation, Innate, Interleukins, Microglial Functions, Pathogen Response, TLR	Chemokines, Inflammatory Response, Innate Response, Interleukins, Microglial Functions, Regulation of Inflammatory Response, TLR Signaling, Viral Response
Tlr8			+	+	Immune Response		CD molecules, Inflammation, Innate, Interleukins, Pathogen Response, TLR	CD molecules, Inflammatory Response, Innate Response, Interleukins, TLR Signaling, Viral Response
Tlr9			+	+	Immune Response		CD molecules, Chemokines & Receptors, Inflammation, Innate, Interleukins, TLR, Transporter Functions	CD molecules, Chemokines, Inflammatory Response, Innate Response, Interleukins, Phagocytosis, Regulation of Inflammatory Response, TLR Signaling, Transcription Factors
Tmed1					Immune Response		T-Cell Functions, Transporter Functions	Th2 Cell Functions, Transmembrane Transportation
Tmem173				+	Immune Response		Apoptosis, Innate, Interferon	Apoptosis, Innate Response, Interferon Response, Transcription Factors
Tnf	+	+	+		Immune Response		Adaptive, Chemokines & Receptors, Cytokines & Receptors, Humoral, Inflammation, Pathogen Response, T-Cell Functions, TNF Superfamily , Transporter Functions	Adaptive Response, Chemotaxis, Cytokines, Humoral Response, Inflammatory Response, Phagocytosis, Th Cell Functions, TNF Superfamily Members, Viral Response
Tnfaip3			+	+	Immune Response		Apoptosis, B-Cell Functions, Inflammation, Innate	Apoptosis, Inflammatory Response, Innate Response, Mature B-Cell Functions
Tnfrsf10b					Immune Response		Apoptosis, CD molecules, TNF Superfamily	Apoptosis, CD molecules, TNF Superfamily Receptors
Tnfrsf11a	+				Immune Response		Adaptive, CD molecules, Cytokines & Receptors, Interleukins, TNF Superfamily	Adaptive Response, CD molecules, Cytokines, Interleukins, TNF Superfamily Receptors, Transcription Factors
Tnfrsf11b					Immune Response		Apoptosis, TNF Superfamily	Apoptosis, TNF Superfamily Receptors
Tnfrsf12a					Immune Response		Adhesion, Apoptosis, CD molecules, TNF Superfamily	Adhesion, Apoptosis, CD molecules, TNF Superfamily Receptors
Tnfrsf13b					Immune Response		B-Cell Functions, CD molecules, TNF Superfamily	B-Cell Proliferation, CD molecules, TNF Superfamily Receptors
Tnfrsf13c					Immune Response		B-Cell Functions, CD molecules, T-Cell Functions, TNF Superfamily	B-Cell Proliferation, CD molecules, T-Cell Proliferation, TNF Superfamily Receptors
Tnfrsf14					Immune Response		CD molecules, T-Cell Functions, TNF Superfamily	CD molecules, T-Cell Regulation, TNF Superfamily Receptors
Tnfrsf17					Immune Response - Cell Type specific	B-cells	CD molecules, TNF Superfamily	CD molecules, TNF Superfamily Receptors
Tnfrsf18					Immune Response		Apoptosis, TNF Superfamily	Apoptosis, TNF Superfamily Receptors
Tnfrsf1a			+		Immune Response		CD molecules, Cytokines & Receptors, Inflammation, Interleukins, Pathogen Response, TNF Superfamily	Bacterial Response, CD molecules, Cytokines, Inflammatory Response, Interleukins, TNF Superfamily Receptors
Tnfrsf1b			+		Immune Response		CD molecules, Inflammation, TNF Superfamily	CD molecules, Inflammatory Response, TNF Superfamily Receptors
Tnfrsf4			+		Immune Response		B-Cell Functions, CD molecules, Cytokines & Receptors, Inflammation, T-Cell Functions, TNF Superfamily	CD molecules, CD4+ T Cell Functions, Cytokines, Inflammatory Response, Mature B-Cell Functions, TNF Superfamily Receptors, Transcription Factors
Tnfrsf8					Immune Response		Apoptosis, CD molecules, T-Cell Functions, TNF Superfamily	Apoptosis, CD molecules, CD4+ T Cell Functions, TNF Superfamily Receptors, Transcription Factors
Tnfrsf9					Immune Response		CD molecules, TNF Superfamily	CD molecules, TNF Superfamily Receptors
Tnfsf10					Immune Response		Apoptosis, CD molecules, Cytokines & Receptors, TNF Superfamily	Apoptosis, CD molecules, Cytokines, TNF Superfamily Members
Tnfsf11					Immune Response		CD molecules, Cytokines & Receptors, T-Cell Functions, TNF Superfamily , Transporter Functions	CD molecules, Cytokines, Phagocytosis, Regulatory T Cells Functions, TNF Superfamily Members
Tnfsf12					Immune Response		Apoptosis, Cytokines & Receptors, TNF Superfamily	Apoptosis, Cytokines, TNF Superfamily Members
Tnfsf13					Immune Response		CD molecules, Cytokines & Receptors, TNF Superfamily	CD molecules, Cytokines, TNF Superfamily Members
Tnfsf13b					Immune Response		B-Cell Functions, CD molecules, Cytokines & Receptors, T-Cell Functions, TNF Superfamily	B-Cell Proliferation, CD molecules, Cytokines, T-Cell Proliferation, TNF Superfamily Members
Tnfsf14					Immune Response		Apoptosis, CD molecules, Cytokines & Receptors, T-Cell Functions, TNF Superfamily	Apoptosis, CD molecules, Cytokines, T-Cell Proliferation, TNF Superfamily Members
Tnfsf15					Immune Response		Apoptosis, Cytokines & Receptors, TNF Superfamily	Apoptosis, Cytokines, TNF Superfamily Members
Tnfsf18					Immune Response		Cytokines & Receptors, T-Cell Functions, TNF Superfamily	Cytokines, Mature T-Cell Functions, TNF Superfamily Members, Transcription Factors
Tnfsf4			+		Immune Response		B-Cell Functions, CD molecules, Chemokines & Receptors, Cytokines & Receptors, Inflammation, Interleukins, T-Cell Functions, TNF Superfamily	CD molecules, CD4+ T Cell Functions, Chemokines, Cytokines, Inflammatory Response, Interleukins, Mature B-Cell Functions, TNF Superfamily Members
Tnfsf8					Immune Response		CD molecules, Cytokines & Receptors, T-Cell Functions, TNF Superfamily	CD molecules, Cytokines, Mature T-Cell Functions, TNF Superfamily Members
Tollip			+	+	Immune Response		Inflammation, Innate, Interleukins	Inflammatory Response, Innate Response, Interleukins, Regulation of Inflammatory Response
Tpsab1					Immune Response - Cell Type specific		Mast Cell Functions	Mast Cell Functions
Traf2				+	Immune Response		Apoptosis, Cytokines & Receptors, Innate, Interleukins, T-Cell Functions	Apoptosis, Cytokines, Innate Response, Interleukins, Mature T-Cell Functions, Transcription Factors
Traf3				+	Immune Response		Apoptosis, Cytokines & Receptors, Innate, TLR	Apoptosis, Cytokines, Innate Response, TLR Signaling, Transcription Factors
Traf6				+	Immune Response		Cytokines & Receptors, Innate, Interleukins, T-Cell Functions, TLR	Cytokines, Innate Response, Interleukins, T-Cell Proliferation, TLR Signaling, Transcription Factors
Trem1		+			Immune Response		CD molecules, Humoral	CD molecules, Humoral Response
Trem2		+			Immune Response		Basic Cell Functions, Humoral	Basic Cell Functions, Humoral Response
Trp53					Immune Response		Apoptosis, Cell Cycle, Senescence, T-Cell Functions	Apoptosis, Cell Cycle, Senescence Pathway, T-Cell Proliferation
Tubb5					HKs			Housekeeper Gene
Twist1					Immune Response		Apoptosis, Cancer Progression, Senescence	Apoptosis, Cancer Progression, Senescence Pathway, Transcription Factors
Txk	+				Immune Response		Adaptive, Cytokines & Receptors, Interleukins, T-Cell Functions	Adaptive Response, Cytokines, Interleukins, Mature T-Cell Functions
Txnip				+	Immune Response		Apoptosis, Cell Cycle, Innate	Apoptosis, Cell Cycle, Innate Response
Tyk2				+	Immune Response		Innate, T-Cell Functions	CD4+ T Cell Functions, Innate Response
Ubc				+	Immune Response		Basic Cell Functions, Innate	Basic Cell Functions, Innate Response
Ulbp1					Immune Response		Interferon, Macrophage Functions, NK Cell Functions	Cytotoxicity, Interferon Response, Macrophage Functions, Natural Killer Cell Functions
Usp18					Immune Response		Basic Cell Functions	Basic Cell Functions
Usp9y					Immune Response - Cell Type specific		Basic Cell Functions	Basic Cell Functions
Vcam1					Immune Response		Adhesion, CD molecules, Leukocyte Functions, T-Cell Functions	Adhesion, CD molecules, Leukocyte Functions, Mature T-Cell Functions
Vegfa					Immune Response		Apoptosis, Cytokines & Receptors, Macrophage Functions, T-Cell Functions	Apoptosis, Cytokines, Macrophage Functions, Th Cell Functions
Vegfc					Immune Response		Cancer Progression	Cancer Progression
Vhl					Immune Response		Cancer Progression	Cancer Progression
Vim					Immune Response		Cancer Progression	Cancer Progression
Vwf					Immune Response		Adhesion, Cancer Progression	Adhesion, Cancer Progression
Xaf1					Immune Response		Apoptosis	Apoptosis
Xbp1					Immune Response			Transcription Factors
Xcl1			+	+	Immune Response	NK cells	Chemokines & Receptors, Cytokines & Receptors, Inflammation, Innate, T-Cell Functions	Chemokines, Cytokines, Cytotoxicity, Inflammatory Response, Innate Response, Mature T-Cell Functions
Xcr1	+		+		Immune Response		Adaptive, Chemokines & Receptors, Cytokines & Receptors, Inflammation	Adaptive Response, Chemokine Receptors, Cytokines, Inflammatory Response
Ythdf2		+			Immune Response		Basic Cell Functions, Humoral	Basic Cell Functions, Humoral Response
Yy1					Immune Response		T-Cell Functions	CD4+ T Cell Functions, Transcription Factors
Zap70					Immune Response		T-Cell Functions	Mature T-Cell Functions
Zbp1				+	Immune Response		Innate	Innate Response
Zfp13					Immune Response - Cell Type specific		Basic Cell Functions	Basic Cell Functions
© 2015-2018 NanoString Technologies								LBL-10094-02

## Sheet: Immune Response Categories
nCounter® Mouse PanCancer Immune Profiling Panel - Immune Response Categories
Gene Name	# of Categories	Adaptive	Adhesion	Antigen Processing	Apoptosis	Basic Cell Functions	B-Cell Functions	Cancer Progression	CD molecules	Cell Cycle	Chemokines & Receptors	Complement Pathway	Cytokines & Receptors	Dendritic Cell Functions	Humoral	Inflammation	Innate	Interferon	Interleukins	Leukocyte Functions	Macrophage Functions	Mast Cell Functions	MHC	Microglial Functions	NK Cell Functions	Pathogen Response	Senescence	T-Cell Functions	TLR	TNF Superfamily	Transporter Functions
A2m	3											+					+		+
Abca1	2																+														+
Abcb1a	3								+	+																					+
Abcg1	2																+														+
Abl1	4				+					+							+										+
Ada	3		+				+																					+
Adora2a	2				+											+
Aicda	1					+
Aire	2														+		+
Akt3	2							+																							+
Alcam	2		+						+
Ambp	1																														+
Amica1	2		+																												+
Angpt1	3				+			+									+
Angpt2	2		+					+
Anp32b	1									+
Anxa1	4									+						+												+			+
Apoe	3				+			+																							+
App	4				+					+							+														+
Arg1	1					+
Arg2	1					+
Atf1	2																+
Atf2	2																+
Atg10	1																														+
Atg12	2																+														+
Atg16l1	1																														+
Atg5	3				+												+														+
Atg7	2				+																										+
Atm	4				+		+			+																	+
Axl	4															+	+								+						+
Batf	1
Bax	2				+																										+
Bcl10	5						+										+		+									+
Bcl2	4						+										+											+
Bcl2l1	3				+								+				+
Bcl6	4						+									+												+
Bid	3				+					+							+
Birc5	3				+					+			+
Blk	1						+
Blnk	2						+								+
Bmi1	3						+								+												+
Bst1	2								+						+
Bst2	3								+						+		+
Btk	2				+												+
Btla	3						+		+																			+
C1qa	2											+					+
C1qb	2											+					+
C1qbp	4	+							+			+				+
C1ra	2											+					+
C1s1	2											+					+
C2	2											+					+
C3	5							+				+				+	+														+
C3ar1	5	+						+				+				+					+
C4b	4											+			+	+	+
C5ar1	4										+	+			+							+
C6	3				+							+					+
C7	2											+					+
C8a	2											+					+
C8b	2											+					+
C8g	3											+					+														+
C9	3				+							+					+
Camp	4	+						+								+	+
Card11	5						+						+						+									+
Card9	3																+		+
Casp1	4												+				+		+					+
Casp3	4				+		+			+																		+
Casp8	4				+			+									+				+
Ccl1	4	+									+		+			+
Ccl11	6	+						+			+		+			+												+
Ccl12	5	+									+		+		+	+
Ccl17	4										+		+			+	+
Ccl19	6										+		+	+		+				+								+
Ccl2	10										+		+		+	+	+		+		+				+	+		+
Ccl20	3										+		+			+
Ccl21a	1										+
Ccl22	4										+		+		+	+
Ccl24	4	+									+		+			+
Ccl25	5	+									+		+			+				+
Ccl26	4	+									+		+			+
Ccl27a	1												+
Ccl28	2										+		+
Ccl3	8	+									+		+		+	+									+			+			+
Ccl4	7	+									+		+			+				+					+						+
Ccl5	10	+						+			+			+		+	+				+				+			+			+
Ccl6	2										+		+
Ccl7	8	+						+			+		+		+	+									+			+
Ccl8	5	+						+			+		+			+
Ccl9	2										+		+
Ccnd3	2									+																		+
Ccr1	9	+							+		+		+	+		+	+			+											+
Ccr2	11	+						+	+		+		+	+	+	+			+		+							+
Ccr3	7							+	+		+		+			+	+											+
Ccr4	5	+							+		+					+												+
Ccr5	8	+							+		+		+	+							+							+			+
Ccr6	6	+							+		+				+		+											+
Ccr7	11	+		+					+		+				+	+		+	+	+	+							+
Ccr8	2	+									+
Ccr9	4								+		+		+				+
Ccrl2	3	+									+					+
Cd14	6								+				+			+	+									+					+
Cd160	2								+														+
Cd163	3							+	+							+
Cd164	2		+						+
Cd180	3								+							+	+
Cd19	2						+		+
Cd1d1	7			+					+								+		+		+		+					+
Cd1d2	5			+					+								+		+									+
Cd2	3								+																+			+
Cd200	1								+
Cd200r1	1						+
Cd207	1								+
Cd209e	1								+
Cd22	3		+				+		+
Cd244	2								+																+
Cd247	3								+																+			+
Cd27	4						+		+																			+		+
Cd274	2								+																			+
Cd276	4								+							+			+									+
Cd28	7	+					+		+						+	+			+									+
Cd33	2		+						+
Cd34	5							+	+										+	+
Cd36	5							+	+								+														+
Cd37	3						+		+						+
Cd38	3				+		+		+
Cd3d	2								+																			+
Cd3e	4								+									+	+									+
Cd3eap	1								+
Cd3g	4				+				+																			+			+
Cd4	5	+					+		+								+											+
Cd40	9	+					+		+					+	+	+												+		+
Cd40lg	10	+					+		+				+	+		+			+				+					+		+
Cd44	3							+					+																		+
Cd46	4							+	+			+					+
Cd47	4								+							+												+			+
Cd48	3								+													+						+
Cd5	3				+				+																			+
Cd53	1								+
Cd55	3								+			+					+
Cd59b	3				+							+																+
Cd6	2		+						+
Cd63	2		+						+
Cd68	1								+
Cd69	2						+														+
Cd7	2								+																+
Cd70	4						+		+				+																	+
Cd74	6			+			+		+								+						+					+
Cd79a	2						+		+
Cd79b	2						+		+
Cd80	3	+							+																			+
Cd81	2						+		+
Cd83	6						+		+					+	+				+									+
Cd84	2		+						+
Cd86	6	+					+		+					+														+	+
Cd8a	4	+							+								+											+
Cd8b1	2								+																			+
Cd9	2		+						+
Cd96	3		+						+																+
Cd97	5	+	+						+							+	+
Cd99	1								+
Cdh1	3							+	+
Cdh5	2		+						+
Cdk1	3				+					+							+
Cdkn1a	4						+	+		+																	+
Ceacam1	2							+	+
Cebpb	4															+	+											+
Cfb	2											+					+
Cfd	2											+					+
Cfh	2											+					+
Cfi	2											+					+
Cfp	3							+				+					+
Chil3	1					+
Chit1	1					+
Chuk	1																+
Ciita	3																	+					+
Cklf	6	+									+		+			+				+	+
Clec4a2	1																+
Clec4n	2												+				+
Clec5a	3				+								+				+
Clec7a	4															+	+			+											+
Clu	4				+			+									+
Cma1	5	+						+								+			+									+
Cmah	1																														+
Cmklr1	4										+								+		+
Cmpk2	1					+
Col1a1	2							+																							+
Col3a1	3		+					+					+
Col4a1	1							+
Colec12	2																+														+
Cr2	5						+		+			+		+			+
Creb1	2																+
Creb5	3	+														+
Crebbp	4							+									+											+
Crp	7	+										+			+	+	+				+										+
Csf1	5												+			+	+				+										+
Csf1r	5								+		+		+				+				+
Csf2	7	+											+				+		+		+							+			+
Csf2rb	3							+	+				+
Csf3	1												+
Csf3r	3		+						+				+
Cspg4	2							+								+
Ctla4	3						+		+																			+
Ctsg	1					+
Ctsh	3				+																		+					+
Ctsl	1					+
Ctss	1																+
Ctsw	1								+
Cx3cl1	3										+		+								+
Cx3cr1	4										+		+								+			+
Cxcl1	5	+									+		+			+															+
Cxcl10	6	+									+		+			+	+			+
Cxcl11	4										+		+			+	+
Cxcl12	5										+		+							+								+			+
Cxcl13	7	+					+				+		+		+	+												+
Cxcl14	4	+									+		+			+
Cxcl15	5									+	+		+			+			+
Cxcl16	4										+		+				+	+
Cxcl2	6	+									+		+			+	+			+
Cxcl3	4	+									+		+			+
Cxcl5	4										+		+			+				+
Cxcl9	5	+									+		+			+	+
Cxcr1	7	+							+		+		+	+		+			+
Cxcr2	7	+							+		+		+			+	+		+
Cxcr3	6	+							+		+		+				+											+
Cxcr4	7								+		+		+	+		+												+			+
Cxcr5	3						+		+		+
Cxcr6	3								+		+						+
Cybb	2																+														+
Cyfip2	3		+		+												+
Cyld	4				+					+							+
Ddx58	3																+	+
Ddx60	1					+
Defb1	1																+
Dll4	1							+
Dmbt1	2																+														+
Dock9	1					+
Dpp4	3						+		+																			+
Dusp4	2					+											+
Dusp6	2				+												+
Ebi3	3												+		+				+
Ecsit	2																+
Egfr	2				+			+
Egr1	4																		+								+	+
Egr2	1
Egr3	1				+
Elane	5										+		+			+			+	+
Elk1	2																+
Emr1	1					+
Eng	2								+												+
Entpd1	1								+
Eomes	3																	+										+
Ep300	3				+												+
Epcam	1								+
Epsti1	1					+
Erbb2	2							+					+
Ets1	4				+					+																	+
Ewsr1	1					+
F12	2					+											+
F13a1	1					+
F2rl1	4												+			+	+			+
Fadd	4				+												+	+	+
Fap	1							+
Fas	6						+		+							+												+		+	+
Fasl	5	+											+			+												+		+
Fcer1a	5	+														+			+		+	+
Fcer1g	4			+															+				+								+
Fcer2a	6	+					+		+						+	+					+
Fcgr1	5			+					+								+						+								+
Fcgr2b	7			+			+		+							+			+				+								+
Fcgr3	4			+					+														+								+
Fcgr4	2								+																			+
Fez1	1																														+
Flt3	4						+		+				+															+
Flt3l	2												+												+
Fn1	2		+		+
Fos	4															+	+									+
Foxj1	5														+				+	+								+
Foxp3	7	+					+						+			+			+									+
Fpr2	3	+				+										+
Fut7	2																			+								+
Fyn	1																														+
Gata3	3	+																										+
Gbp2b	1					+
Gbp5	1																	+
Gfi1	4																		+									+	+
Glycam1	1		+
Gpi1	3				+								+		+
Gpr183	2						+								+
Gpr44	1																											+
Gtf3c1	1
Gzma	1				+
Gzmb	2				+																							+
Gzmk	1																+
Gzmm	1																+
H2-Aa	4			+														+					+					+
H2-Ab1	4			+														+					+					+
H2-D1	3			+																			+					+
H2-DMa	3			+																			+					+
H2-DMb1	2			+																			+
H2-DMb2	2			+																			+
H2-Ea-ps	1			+
H2-Eb1	3			+															+				+
H2-K1	3			+																			+					+
H2-M3	4			+																			+		+			+
H2-Ob	2			+																			+
H2-Q1	4			+															+				+					+
H2-Q10	4	+		+			+																+
H2-Q2	2			+																			+
H2-T23	3			+																			+					+
H60a	3																	+			+				+
Hamp	2					+											+
Havcr2	1																											+
Hc	7										+	+	+			+	+			+	+
Hck	3															+	+
Hcst	1					+
Herc6	1					+
Hif1a	2				+			+
Hmgb1	6	+			+											+	+									+
Hras	1																										+
Hsd11b1	1					+
Hspb2	1							+
Icam1	7	+		+					+											+								+			+
Icam2	2		+						+
Icam4	2		+						+
Icos	2								+																			+
Icosl	4						+		+										+									+
Ido1	5	+											+			+			+									+
Ifi27	2																	+							+
Ifi35	1																	+
Ifi44	1																	+
Ifi44l	1																	+
Ifih1	3				+												+	+
Ifit1	2																	+													+
Ifit2	1																	+
Ifit3	1																	+
Ifitm1	3								+								+	+
Ifitm2	2																+	+
Ifna1	3												+				+	+
Ifna2	4	+											+				+	+
Ifna4	2												+					+
Ifnar1	3	+																+										+
Ifnar2	2												+					+
Ifnb1	6	+											+		+		+									+		+
Ifng	9	+									+		+		+				+							+	+	+			+
Ifngr1	5	+							+				+				+	+
Ifnl2	1																	+
Igf1r	3								+				+														+
Igf2r	3				+				+																						+
Igll1	1								+
Ikbkb	3						+										+
Ikbke	2				+												+
Ikbkg	3						+										+
Ikzf1	4						+																		+			+
Ikzf2	1																											+
Il10	11	+					+						+	+	+	+			+				+			+		+
Il10ra	1								+
Il11	3						+						+						+
Il11ra1	3												+						+						+
Il12a	6									+			+						+						+	+		+
Il12b	5									+			+						+						+			+
Il12rb1	5								+				+						+						+			+
Il12rb2	3												+					+										+
Il13	8	+					+						+			+			+		+							+			+
Il13ra1	5						+		+				+						+									+
Il13ra2	2								+				+
Il15	4												+						+						+			+
Il15ra	2								+																+
Il16	4										+		+						+	+
Il17a	5	+											+			+			+									+
Il17b	2												+			+
Il17f	4												+			+			+		+
Il17ra	3								+				+						+
Il17rb	1												+
Il18	7	+									+		+			+			+		+							+
Il18r1	3								+								+											+
Il18rap	5								+				+				+		+									+
Il19	3				+								+						+
Il1a	5	+											+			+	+		+
Il1b	10	+									+				+	+	+		+		+					+		+			+
Il1r1	7	+							+				+			+	+		+									+
Il1r2	4						+		+				+						+
Il1rap	4												+			+	+		+
Il1rapl2	3												+				+		+
Il1rl1	7										+		+			+	+		+		+										+
Il1rl2	3												+				+		+
Il1rn	3												+			+			+
Il2	4	+											+						+									+
Il21	5						+						+						+						+			+
Il21r	2								+				+
Il22	4	+											+			+			+
Il22ra1	1										+
Il22ra2	2												+						+
Il23a	7	+											+				+		+		+				+			+
Il23r	5												+			+	+		+	+
Il24	5	+			+								+			+			+
Il25	5	+											+			+			+									+
Il27	5												+			+	+		+									+
Il2ra	5	+					+		+							+												+
Il2rb	4								+				+						+						+
Il2rg	5						+		+				+						+									+
Il3	3				+														+	+
Il34	4												+			+	+				+
Il3ra	2								+				+
Il4	11	+					+				+		+			+	+		+		+							+			+
Il4ra	6								+		+		+			+					+							+
Il5	6	+					+						+						+									+
Il5ra	4								+				+			+			+
Il6	9	+					+				+		+		+	+			+							+		+
Il6ra	4								+		+		+						+
Il6st	6	+							+				+			+			+									+
Il7	5						+						+		+				+									+
Il7r	4						+		+				+															+
Il9	5	+											+			+			+									+
Ilf3	1										+
Inpp5d	3				+		+												+
Irak1	5												+				+									+			+
Irak2	5												+				+		+										+
Irak3	4												+				+		+
Irak4	3												+				+		+
Irf1	3																		+									+
Irf2	2		+
Irf3	7	+											+				+									+	+		+
Irf4	4																		+									+	+
Irf5	2																										+
Irf7	5	+															+	+									+
Irf8	4																	+	+									+
Irgm2	2																+	+
Isg15	2					+											+
Isg20	2					+											+
Itch	4										+						+											+
Itga1	4		+		+				+																			+
Itga2	4		+				+		+											+
Itga2b	3		+						+											+
Itga4	3		+						+											+
Itga5	4		+						+								+			+
Itga6	4		+		+				+											+
Itgae	2		+						+
Itgal	4		+						+											+								+
Itgam	6	+							+								+			+								+			+
Itgax	4		+						+								+											+
Itgb1	4		+						+	+										+
Itgb2	8								+						+	+				+					+			+			+
Itgb3	4								+											+	+										+
Itgb4	2		+						+
Itk	4	+											+						+									+
Jak1	4										+		+				+											+
Jak2	5	+											+				+		+									+
Jak3	5						+						+				+		+									+
Jam3	4	+	+													+				+
Jun	3				+																					+
Kdr	3		+		+			+
Kit	2								+				+
Klra1	1																								+
Klra15	1																								+
Klra17	1																								+
Klra2	1																								+
Klra20	1																								+
Klra21	1																								+
Klra27	1																								+
Klra3	1																								+
Klra4	2		+																						+
Klra5	2		+																						+
Klra6	2		+																						+
Klra7	2		+																						+
Klrb1	3	+							+							+
Klrb1c	1																								+
Klrc1	2								+																+
Klrc2	1								+
Klrd1	1																								+
Klrg1	1																+
Klrk1	3								+														+		+
Lag3	5								+										+				+		+			+
Lamp1	2								+																						+
Lamp2	1								+
Lamp3	1								+
Lbp	6										+					+	+			+	+										+
Lck	3				+		+																					+
Lcn2	3				+												+														+
Lcp1	2																											+			+
Lgals3	2																+											+
Lif	1												+
Lilra5	2								+								+
Litaf	1				+
Lrp1	3				+				+																						+
Lrrn3	1								+
Lta	6	+											+		+	+										+				+
Ltb	3												+						+											+
Ltbr	2				+																									+
Ltf	2														+																+
Ltk	1				+
Ly86	4														+	+	+									+
Ly9	2		+						+
Ly96	4														+	+	+									+
Lyn	6						+						+	+		+	+														+
Lyve1	2		+																												+
Lyz2	1																														+
Maf	2																											+
Map2k1	5		+							+							+										+				+
Map2k2	2					+											+
Map2k4	2				+												+
Map3k1	2				+												+
Map3k5	2				+												+
Map3k7	4				+												+											+	+
Map4k2	1																+
Mapk1	5				+		+										+											+
Mapk11	2					+											+
Mapk14	3																+										+				+
Mapk3	5				+					+							+		+
Mapk8	4	+			+												+											+
Mapkapk2	4															+	+		+										+
Marco	2																+														+
Masp1	2											+					+
Masp2	2											+					+
Mavs	4																+	+	+
Mbl2	5	+										+			+		+														+
Mcam	2		+						+
Mef2c	4				+		+								+
Mefv	2															+	+
Mertk	4		+		+																				+						+
Mfge8	3		+		+																										+
Mif	5						+						+			+	+														+
Mill2	2																								+			+
Mme	2								+				+
Mmp9	3		+		+			+
Mnx1	2														+
Mpo	1					+
Mpped1	1					+
Mr1	2			+																			+
Mrc1	1								+
Ms4a1	3						+		+						+
Ms4a2	4	+											+		+	+
Msln	2		+					+
Msr1	3								+												+										+
Mst1r	2								+								+
Muc1	3				+				+	+
Mx1	2	+															+
Mx2	1																+
Myc	4				+					+																	+
Myd88	7										+		+			+	+		+										+		+
Ncam1	3		+						+																+
Ncf4	2					+											+
Ncr1	1								+
Nefl	2				+																										+
Nfatc1	3									+																		+			+
Nfatc2	3												+															+
Nfatc3	1
Nfatc4	3	+														+
Nfkb1	9	+											+		+	+	+		+								+	+
Nfkb2	2																+
Nfkbia	5																+				+					+			+
Nlrc5	4																+	+					+
Nlrp3	5				+											+	+		+
Nod1	5			+													+		+												+
Nod2	8	+		+									+		+		+		+					+
Nos2	5	+			+											+		+										+
Notch1	1					+
Nrp1	2		+						+
Nt5e	3						+		+							+
Nup107	1																														+
Oas2	1					+
Oas3	1					+
Oasl1	1					+
Osm	2				+								+
Pax5	2														+
Pdcd1	4				+				+						+													+
Pdcd1lg2	2								+																			+
Pdgfc	1					+
Pdgfrb	1								+
Pecam1	4		+						+											+											+
Pik3cd	2															+	+
Pik3cg	3				+											+	+
Pin1	3									+			+				+
Pla2g1b	1					+
Pla2g6	1					+
Plau	2		+																								+
Plaur	2				+				+
Pmch	1					+
Pml	3				+					+													+
Pnma1	3	+	+													+
Pou2af1	2					+									+
Pou2f2	3														+													+
Pparg	6												+			+	+				+										+
Ppbp	1										+
Prdm1	1						+
Prf1	0
Prg2	1					+
Prkcd	2				+		+																				+				+
Prkce	3									+			+								+								+		+
Psen1	2				+															+								+			+
Psen2	1																			+								+
Psma2	1							+
Psmb10	1														+													+
Psmb7	1					+
Psmb8	1			+
Psmb9	1			+
Psmd7	1								+
Ptgdr2	1								+
Ptgs2	2				+											+										+
Ptprc	3						+		+				+															+
Pvr	1								+																+			+
Pvrl2	1		+																						+			+
Pycard	4				+											+	+		+
Raet1c	1					+
Rag1	3	+					+							+														+
Rel	2												+						+									+
Rela	2																+		+							+
Relb	2			+										+														+
Reps1	1					+
Ripk2	2															+	+									+		+
Rora	1																				+							+
Rorc	1	+																										+
Rps6	2				+					+																		+
Rrad	1					+
Rsad2	1					+
Runx1	0
Runx3	3				+					+								+
S100a8	3	+				+										+
S100b	3				+								+				+
Saa1	4		+										+				+				+
Sbno2	2															+					+
Sele	6	+						+	+							+			+	+
Sell	3		+		+				+																			+
Selplg	3		+						+											+
Serpinb2	0																										+
Serping1	2											+					+
Sh2b2	2						+						+
Sh2d1a	1														+										+
Sh2d1b1	1																	+							+
Sigirr	3										+		+				+
Siglec1	2		+						+																						+
Slamf1	1								+
Slamf6	1								+
Slamf7	2								+								+								+
Slc11a1	2	+		+																											+
Slc7a11	0																														+
Smad2	1							+
Smad3	1							+
Smad4	1							+
Smn1	1							+
Smpd3	1									+
Snai1	1							+
Socs1	1												+															+
Socs3	0																											+
Spink5	1		+
Spn	3		+		+				+																			+
Spp1	3		+		+								+															+
St6gal1	2					+									+
Stat1	3	+											+				+											+
Stat2	1					+
Stat3	2	+														+
Stat4	2	+											+															+
Stat5b	3						+			+									+						+			+
Stat6	2	+											+															+
Syk	5						+										+		+	+	+							+			+
Syt17	0																														+
Tab1	2					+											+
Tal1	1									+
Tank	2					+											+
Tap1	1			+																			+					+			+
Tap2	1			+																			+								+
Tapbp	1			+																			+
Tbk1	2																+	+								+			+
Tbx21	1	+																										+
Tcf7	2				+														+									+
Tdo2	1							+
Tek	3		+		+			+
Tfe3	1														+
Tfeb	1														+
Tfrc	1								+																						+
Tgfb1	6						+			+	+		+	+		+											+	+
Tgfb2	3				+					+			+															+
Tgfb3	1				+																							+
Tgfbr1	2				+			+
Tgfbr2	2				+			+
Thbd	1								+
Thbs1	4	+								+						+					+
Thy1	2		+						+																			+
Ticam1	5						+				+					+	+		+							+			+		+
Ticam2	4												+			+	+		+										+
Tie1	1							+
Tigit	1																		+									+
Timd4	1					+
Tirap	5						+				+					+	+		+										+
Tlr1	5								+							+	+		+		+								+
Tlr2	4								+							+	+			+									+
Tlr3	5								+		+					+	+		+							+			+		+
Tlr4	6	+							+		+					+	+		+							+		+	+
Tlr5	3															+	+		+										+
Tlr6	5	+							+							+	+		+					+		+		+	+
Tlr7	4										+					+	+		+					+		+			+
Tlr8	4								+							+	+		+							+			+
Tlr9	5								+		+					+	+		+										+		+
Tmed1	0																											+			+
Tmem173	3				+												+	+
Tnf	5	+									+		+		+	+										+		+		+	+
Tnfaip3	4				+		+									+	+
Tnfrsf10b	2				+				+																					+
Tnfrsf11a	4	+							+				+						+											+
Tnfrsf11b	1				+																									+
Tnfrsf12a	3		+		+				+																					+
Tnfrsf13b	2						+		+																					+
Tnfrsf13c	2						+		+																			+		+
Tnfrsf14	1								+																			+		+
Tnfrsf17	1								+																					+
Tnfrsf18	1				+																									+
Tnfrsf1a	4								+				+			+			+							+				+
Tnfrsf1b	2								+							+														+
Tnfrsf4	4						+		+				+			+												+		+
Tnfrsf8	2				+				+																			+		+
Tnfrsf9	1								+																					+
Tnfsf10	3				+				+				+																	+
Tnfsf11	2								+				+															+		+	+
Tnfsf12	2				+								+																	+
Tnfsf13	2								+				+																	+
Tnfsf13b	3						+		+				+															+		+
Tnfsf14	3				+				+				+															+		+
Tnfsf15	2				+								+																	+
Tnfsf18	1												+															+		+
Tnfsf4	6						+		+		+		+			+			+									+		+
Tnfsf8	2								+				+															+		+
Tollip	3															+	+		+
Tpsab1	1																					+
Traf2	4				+								+				+		+									+
Traf3	3				+								+				+												+
Traf6	3												+				+		+									+	+
Trem1	2								+						+
Trem2	2					+									+
Trp53	2				+					+																	+	+
Twist1	2				+			+																			+
Txk	3	+											+						+									+
Txnip	3				+					+							+
Tyk2	1																+											+
Ubc	2					+											+
Ulbp1	2																	+			+				+
Usp18	1					+
Usp9y	1					+
Vcam1	3		+						+											+								+
Vegfa	3				+								+								+							+
Vegfc	1							+
Vhl	1							+
Vim	1							+
Vwf	2		+					+
Xaf1	1				+
Xbp1	0
Xcl1	4										+		+			+	+											+
Xcr1	4	+									+		+			+
Ythdf2	2					+									+
Yy1	0																											+
Zap70	0																											+
Zbp1	1																+
Zfp13	1					+
© 2015-2018 NanoString Technologies																															LBL-10094-02

## Sheet: Summary
nCounter® Mouse PanCancer Immune Profiling Panel - Summary
	Table 1. Category Summary			Table 3. Immune Response Type Summary
	Categories	# of Genes		Total	Adaptive	112
	Adaptive	112			Humoral	57
	Adhesion	65			Inflammation	152
	Antigen Processing	34			Innate	225
	Apoptosis	111
	Basic Cell Functions	56
	B-Cell Functions	85
	Cancer Progression	57
	CD molecules	212
	Cell Cycle	36
	Chemokines & Receptors	84
	Complement Pathway	32
	Cytokines & Receptors	191
	Dendritic Cell Functions	17
	Humoral	57
	Inflammation	152
	Innate	225
	Interferon	40
	Interleukins	128
	Leukocyte Functions	41
	Macrophage Functions	45
	Mast Cell Functions	4
	MHC	33
	Microglial Functions	5
	NK Cell Functions	53
	Pathogen Response	29
	Senescence	22
	T-Cell Functions	200
	TLR	26
	TNF Superfamily	34
	Transporter Functions	99
	Table 2. Annotation Summary
	Primary Annotations	# of Genes
	Adaptive Response	112
	Adhesion	65
	Antigen Processing	34
	Apoptosis	111
	Autophagy	6
	Bacterial Response	17
	Basic Cell Functions	56
	B-Cell Activation	15
	B-Cell Differentiation	7
	B-Cell Proliferation	10
	B-Cell Regulation	6
	Cancer Progression	57
	CD molecules	212
	CD4+ T Cell Functions	16
	Cell Cycle	36
	Chemokine Receptors	18
	Chemokines	56
	Chemotaxis	10
	Complement Pathway	32
	Cytokine Receptors	11
	Cytokines	180
	Cytotoxicity	30
	Dendritic Cell Functions	17
	Humoral Response	57
	Inflammatory Response	152
	Innate Response	225
	Interferon Response	40
	Interleukins	128
	Leukocyte Functions	41
	Macrophage Functions	45
	Mast Cell Functions	4
	Mature B-Cell Functions	47
	Mature T-Cell Functions	75
	MHC class I & II	33
	Microglial Functions	5
	Natural Killer Cell Functions	53
	Phagocytosis	33
	Regulation of Inflammatory Response	60
	Regulatory T Cells Functions	9
	Senescence Pathway	22
	T-cell Anergy	10
	T-Cell Differentiation	13
	T-Cell Proliferation	17
	T-Cell Regulation	17
	Th & Th2 Differentiation	11
	Th Cell Functions	19
	Th2 Cell Functions	25
	Th7 Cells Functions	4
	TLR Signaling	26
	TNF Superfamily Members	16
	TNF Superfamily Receptors	18
	Transcription Factors	110
	Transmembrane Transportation	65
	Viral Response	12
