# Supplementary material for: Cowpea Mosaic Virus Nanoparticle Enhancement of Hypofractionated Radiation in a B16 Murine Melanoma Model
Source: Front Oncol. 2020 Dec 16;10:594614. doi: 10.3389/fonc.2020.594614 (PMC7773968; doi:10.3389/fonc.2020.594614)
Supplement: Supplementary Table 2 — Raw mRNA expression counts for genes that were assessed for all samples analyzed. [file Table_2.xlsx]

## Sheet: Sheet 1 - CPMV nanostring raw d
CPMV nanostring raw data
Probe Name	NS Probe ID	20180501_hoopes 1 to 12 k_01_10_fix.RCC	20180501_hoopes 1 to 12 k_01_11_fix.RCC	20180501_hoopes 1 to 12 k_01_12_fix.RCC	20180501_hoopes mice 13-24 k may18_01_01_fix.RCC	20180501_hoopes mice 13-24 k may18_01_02_fix.RCC	20180501_hoopes mice 13-24 k may18_01_08_fix.RCC	20180501_hoopes mice 13-24 k may18_01_09_fix.RCC	20180501_hoopes mice 13-24 k may18_01_10_fix.RCC	20180501_hoopes mice 13-24 k may18_01_11_fix.RCC	20180501_hoopes mice 13-24 k may18_01_12_fix.RCC	20181012_hoopes kayla oct 12 18_01_01_fix.RCC	20181012_hoopes kayla oct 12 18_01_02_fix.RCC	20181012_hoopes kayla oct 12 18_01_03_fix.RCC	20181012_hoopes kayla oct 12 18_01_04_fix.RCC	20181012_hoopes kayla oct 12 18_01_05_fix.RCC	20181012_hoopes kayla oct 12 18_01_11_fix.RCC	20181012_hoopes kayla oct 12 18_01_12_fix.RCC	20191007_hoopes kd cpmv 10 7 19_01_01_fix.RCC	20191007_hoopes kd cpmv 10 7 19_01_02_fix.RCC	20191007_hoopes kd cpmv 10 7 19_01_03_fix.RCC	20191007_hoopes kd cpmv 10 7 19_01_04_fix.RCC	20191007_hoopes kd cpmv 10 7 19_01_05_fix.RCC	20191007_hoopes kd cpmv 10 7 19_01_06_fix.RCC	20191007_hoopes kd cpmv 10 7 19_01_07_fix.RCC	20191007_hoopes kd cpmv 10 7 19_01_08_fix.RCC	20191007_hoopes kd cpmv 10 7 19_01_09_fix.RCC	20191007_hoopes kd cpmv 10 7 19_01_10_fix.RCC	20191007_hoopes kd cpmv 10 7 19_01_11_fix.RCC	20191007_hoopes kd cpmv 10 7 19_01_12_fix.RCC	20191017_hoopes membrans kayla 10 17 19_01_01_fix.RCC
		3x8 Gy	3x8 Gy	3x8 Gy	3x8 Gy	3x8 Gy	control	control	control	control	control	15 Gy	15 Gy	15 Gy	15 Gy	15 Gy	CPMV	CPMV	3x8 Gy	CPMV	CPMV	CPMV	CPMV 3x8 Gy	CPMV 3x8 Gy	CPMV 3x8 Gy	CPMV 3x8 Gy	CPMV 15 Gy	CPMV 15 Gy	CPMV 15 Gy	CPMV 15 Gy	control
A2m	NM_175628.3:2128	19	19	20	16	7	15	22	18	16	14	7	13	10	12	9	17	22	5	4	8	3	4	1	3	5	9	9	4	4	2
Abca1	NM_013454.3:6865	621	637	840	851	1108	160	147	106	257	178	513	546	366	630	647	129	118	448	60	140	65	374	39	508	200	534	597	665	455	96
Abcb1a	NM_011076.1:2600	19	24	17	15	29	10	7	5	14	3	17	14	17	27	16	10	6	11	3	4	4	5	1	10	5	10	12	19	3	5
Abcg1	NM_009593.1:295	177	143	139	133	244	45	39	40	65	42	209	197	134	254	204	55	56	129	18	34	16	118	12	165	48	114	173	180	122	26
Abl1	NM_009594.4:1378	186	186	194	201	243	304	280	255	286	205	172	203	227	240	192	304	217	128	127	149	140	79	11	122	57	157	136	154	96	84
Ada	NM_007398.3:795	76	95	84	80	107	67	53	59	51	60	71	92	61	80	76	93	64	49	43	42	39	42	5	45	33	40	54	58	27	14
Adora2a	NM_009630.2:2306	13	9	7	9	27	10	7	6	9	8	35	20	14	26	36	12	12	11	3	4	6	2	1	21	5	9	11	11	15	4
Aicda	NM_009645.2:552	12	17	18	14	9	12	19	15	20	17	8	8	14	7	2	16	22	3	3	3	2	3	1	5	6	6	9	8	4	9
Aire	NM_009646.1:656	28	38	37	29	16	26	39	21	23	30	28	25	23	37	23	32	25	23	6	4	10	12	3	23	7	27	21	30	21	15
Akt1	NM_001165894.1:898	2410	2894	3202	2788	3646	4430	4935	4949	4766	4492	3575	3578	3869	4580	4343	7122	5706	2119	2596	2781	3130	1534	109	1974	1128	2072	2079	1973	1378	1732
Akt2	NM_001110208.1:2504	194	212	228	212	292	254	256	259	258	239	118	127	117	138	115	159	122	72	56	87	66	52	8	65	55	78	76	73	51	90
Akt3	NM_011785.3:2494	259	268	288	316	378	296	297	262	317	204	376	310	312	332	392	423	281	239	160	200	185	153	12	231	95	209	227	244	128	94
Alcam	NM_009655.1:2605	113	111	158	86	158	73	90	78	89	74	121	159	115	157	132	133	82	71	41	54	58	64	8	77	44	72	97	84	52	39
Ambp	NM_007443.3:410	5	11	9	7	14	33	8	11	5	11	22	14	13	14	13	16	18	6	5	12	7	2	2	8	2	8	14	9	5	3
Amica1	NM_001005421.4:1002	78	69	40	33	81	24	21	25	30	28	122	58	55	93	74	28	27	45	11	10	3	34	3	66	21	39	53	53	42	14
Angpt1	NM_009640.3:1350	21	18	28	38	55	36	20	6	35	12	43	40	28	25	41	28	34	31	12	15	12	26	3	46	20	37	48	52	23	6
Angpt2	NM_007426.3:2020	395	490	612	494	647	358	386	334	489	340	376	437	397	559	413	500	440	437	284	232	354	245	31	366	175	347	370	457	228	175
Anp32b	NM_130889.2:480	2158	2314	2385	2050	2876	5588	5906	6167	5493	4821	3216	2887	3975	4452	3833	10507	7932	1998	3921	3967	5224	1325	99	1850	941	1860	1871	1871	1380	2102
Anxa1	NM_010730.2:400	1134	1210	1744	1372	1438	1446	1665	1512	1315	1371	1181	1664	1802	1984	1366	2445	2067	842	1175	1309	1527	799	247	773	695	823	898	807	659	541
Apoe	NM_009696.3:129	18141	18773	19150	18059	24252	8418	8429	6118	10122	7290	16602	14611	12109	11797	16310	5924	6235	11271	3795	4634	4025	8973	1922	11664	6979	10129	12042	10970	7774	1964
App	NM_007471.2:511	764	790	853	906	1423	731	657	590	768	663	1278	1228	1145	1569	1401	1042	875	792	412	496	390	599	34	981	391	977	1016	1001	650	260
Arg1	NM_007482.3:626	223	240	223	441	318	155	133	41	213	213	194	407	210	523	136	148	122	191	59	161	72	199	22	114	144	377	226	271	122	71
Arg2	NM_009705.2:249	10	9	13	7	6	7	6	9	11	6	10	17	9	42	10	19	9	3	2	5	4	4	1	2	2	1	2	10	7	2
Atf1	NM_007497.3:1216	144	170	167	146	186	245	287	307	241	182	132	129	172	160	141	233	179	75	102	103	116	51	6	81	48	66	71	66	50	58
Atf2	NM_001284371.1:1392	161	169	197	164	233	226	250	213	240	202	314	304	320	324	293	394	271	180	132	204	180	139	22	162	92	184	184	181	117	115
Atg10	NM_025770.3:46	117	130	133	129	154	107	92	124	121	83	175	156	122	132	171	178	164	102	88	101	111	87	29	126	72	131	99	111	92	52
Atg12	NM_026217.1:1800	216	253	279	250	293	196	212	202	257	199	292	289	275	338	325	275	212	176	133	171	139	176	38	185	140	192	193	187	170	64
Atg16l1	NM_001205391.1:280	137	137	146	116	151	126	155	140	143	97	151	164	177	177	163	181	159	106	77	106	81	80	13	117	55	104	78	86	64	53
Atg5	NM_053069.5:2142	96	125	104	95	133	161	156	142	149	123	234	189	195	220	227	293	276	114	156	149	109	138	9	122	94	109	106	116	90	67
Atg7	NM_028835.1:855	196	214	242	221	285	211	205	206	202	156	185	189	167	195	184	227	174	128	75	108	116	80	14	102	52	132	105	131	81	69
Atm	NM_007499.2:5543	110	141	143	146	219	272	209	219	201	165	214	169	185	340	260	313	216	130	134	205	213	93	10	151	65	220	196	229	127	99
Atr	NM_019864.1:4392	72	85	91	80	107	152	139	142	135	109	78	87	106	115	96	196	133	69	71	85	111	46	12	76	24	84	71	59	46	82
Axl	NM_009465.3:3820	529	451	262	417	735	263	120	53	316	124	756	729	451	768	674	142	171	448	98	108	117	303	16	498	153	490	542	561	338	38
Bad	NM_007522.3:1146	237	263	290	242	361	224	247	240	274	220	341	330	319	339	384	345	352	212	220	213	208	206	43	203	177	235	265	261	194	123
Batf	NM_016767.2:750	109	141	113	113	189	114	98	107	99	100	231	181	154	163	185	126	137	130	80	72	64	102	14	133	66	81	127	113	100	39
Bax	NM_007527.3:735	432	431	630	568	589	378	403	397	378	352	371	444	351	446	449	410	398	249	165	149	195	216	20	209	147	218	231	236	170	150
Bbc3	NM_133234.1:1461	72	73	99	75	78	32	41	35	36	31	76	113	68	131	90	36	50	42	21	10	19	37	2	60	27	58	60	72	36	15
Bcl10	NM_009740.1:1168	175	200	197	169	238	209	240	239	259	217	250	231	213	278	233	380	315	140	188	201	180	123	11	147	103	141	146	153	134	88
Bcl2	NM_009741.3:1844	50	54	58	42	76	58	77	79	76	58	86	79	74	90	96	107	57	51	47	54	49	44	10	66	29	87	72	69	52	20
Bcl2l1	NM_009743.4:200	680	752	860	833	778	447	391	303	509	341	544	601	574	661	505	501	347	494	199	258	352	373	39	595	244	450	441	458	311	169
Bcl2l11	NM_001284410.1:236	44	66	44	49	62	38	34	32	45	24	87	72	56	95	69	55	36	48	19	35	25	28	3	51	18	61	53	59	43	9
Bcl6	NM_009744.3:185	44	39	44	44	52	22	25	33	35	23	33	38	31	55	41	30	23	25	12	11	18	13	8	46	20	18	37	40	33	7
Bhlhe40	NM_011498.4:1636	491	587	671	534	641	1242	1386	1186	1087	982	1116	1207	1290	1306	1203	3274	1588	787	845	1181	1853	560	39	648	425	913	811	825	424	639
Bid	NM_007544.3:1307	256	252	306	256	370	282	253	224	243	179	431	355	314	465	370	424	384	264	216	241	221	185	26	253	130	261	281	266	191	109
Birc5	NM_009689.2:237	76	78	86	62	119	363	383	401	360	297	226	148	248	299	291	796	714	97	372	339	354	71	7	102	55	89	84	69	72	243
Blk	NM_007549.2:2198	5	4	6	5	4	6	3	8	5	2	9	8	9	6	7	12	12	2	4	3	1	1	1	1	4	3	2	3	1	1
Blnk	NM_008528.4:1546	35	24	32	26	37	10	11	8	14	2	34	34	45	48	31	7	14	21	8	9	7	11	1	29	8	20	25	26	18	4
Bmi1	NM_007552.4:3354	267	296	388	255	415	364	375	318	357	286	492	369	391	385	454	538	477	247	321	332	288	221	131	310	186	268	290	271	216	119
Bst1	NM_009763.3:854	91	101	85	118	107	30	23	17	39	32	97	75	67	130	51	27	23	63	15	34	15	54	7	74	26	42	53	65	56	7
Bst2	NM_198095.2:468	5620	5397	6041	7426	7807	4496	3585	2415	4556	3272	6077	7553	5354	7321	5947	3754	4031	4407	2256	2413	1666	3779	401	4584	2867	5619	5935	6022	3676	1320
Btk	NM_013482.2:2255	70	55	61	57	82	48	41	35	36	33	63	49	43	75	45	34	42	34	15	13	10	23	2	40	16	29	44	36	23	18
Btla	NM_001037719.2:24	17	24	19	10	11	7	10	12	6	11	23	14	22	18	28	12	10	11	3	9	10	14	4	19	8	9	22	20	5	7
C1qa	NM_007572.2:566	1531	1388	954	1113	2598	454	170	136	433	227	1396	1148	979	1251	1261	135	229	629	132	137	98	489	37	893	329	680	793	766	493	93
C1qb	NM_009777.2:865	1881	1812	1213	1431	3226	717	256	227	589	365	3112	2189	2168	2441	2555	320	528	1461	311	373	254	1155	75	1888	829	1273	1676	1443	913	137
C1qbp	NM_007573.2:630	565	647	710	590	750	1139	1157	1300	1098	992	821	768	769	909	892	1906	1586	520	1037	910	1161	434	126	490	329	543	551	554	405	703
C1ra	NM_023143.3:1923	881	908	670	891	1254	571	443	224	473	412	937	857	699	1275	780	394	381	648	223	248	229	456	27	930	326	830	917	959	567	146
C1s1	NM_144938.2:2490	192	195	222	178	240	68	56	47	57	51	223	254	147	218	190	84	48	188	29	46	39	157	18	152	68	187	233	270	182	23
C2	NM_013484.2:2359	2622	2792	2572	2849	3992	1521	1280	693	1671	1139	3905	3589	2645	3355	3963	1375	1690	2499	873	1050	852	2087	237	3462	1672	3625	3738	3800	2278	609
C3	NM_009778.2:285	163	119	54	67	275	85	41	19	31	23	266	167	119	196	193	42	23	82	14	68	23	95	23	288	45	101	189	255	166	9
C3ar1	NM_009779.2:555	505	475	423	385	826	160	92	60	141	122	512	580	411	681	498	92	123	370	69	113	65	264	33	361	143	414	474	506	242	46
C4b	NM_009780.2:491	1891	1792	1959	2961	4194	765	581	385	774	606	2653	2288	1826	2425	2673	757	580	1974	283	472	376	1795	206	3665	1241	3690	3562	3901	2262	289
C5ar1	NM_007577.3:595	139	151	120	133	203	74	64	52	79	54	248	269	283	414	221	76	96	170	30	64	36	122	9	159	75	151	160	151	127	45
C6	NM_016704.2:170	14	16	18	17	14	18	17	18	22	22	14	11	16	14	10	14	16	8	4	4	2	3	1	7	5	10	15	13	10	3
C7	XM_356827.6:215	5	6	8	2	3	3	4	3	7	3	10	4	9	10	7	5	11	3	1	2	1	1	1	3	2	6	4	6	3	2
C8a	NM_146148.2:1022	2	6	8	3	7	5	4	1	3	3	3	10	2	3	5	5	5	1	1	2	3	1	1	1	1	3	2	1	2	1
C8b	NM_133882.2:1200	9	7	6	5	8	6	3	7	8	1	10	14	13	14	8	11	6	5	2	1	1	5	1	5	3	3	8	2	1	1
C8g	NM_027062.1:770	26	25	31	28	30	16	23	19	17	16	22	23	25	21	33	21	19	20	10	11	8	16	1	20	9	16	19	28	11	13
C9	NM_013485.1:226	10	7	12	14	8	11	7	9	12	6	7	4	9	3	9	12	5	6	3	3	1	6	1	7	6	6	6	4	1	8
CD209e	NM_130905.2:696	6	7	9	12	10	13	11	8	7	6	14	16	9	11	14	18	9	10	6	6	4	2	1	10	2	4	4	8	7	3
Camp	NM_009921.2:355	6	8	9	9	5	6	4	3	5	3	9	9	7	14	8	12	11	7	4	13	3	1	1	2	5	3	4	4	2	1
Card11	NM_175362.2:545	73	73	30	25	88	23	6	6	7	3	137	80	74	100	107	18	18	60	6	8	8	40	1	73	20	53	36	53	31	4
Card9	NM_001037747.1:210	5	3	4	3	6	5	4	8	4	3	9	6	6	5	8	11	2	3	2	1	5	2	1	7	3	3	3	1	4	2
Casp1	NM_009807.2:259	295	295	208	266	382	201	126	53	152	66	401	323	187	302	217	152	206	249	117	104	122	212	23	287	155	260	272	285	202	27
Casp3	NM_009810.2:630	330	347	273	236	520	303	308	342	276	301	534	336	284	347	394	466	429	271	263	265	271	163	8	335	117	208	269	265	182	95
Casp8	NM_009812.2:1463	461	512	476	541	619	557	526	448	568	429	472	404	495	584	433	504	473	301	277	328	263	229	38	311	150	311	341	333	223	185
Ccl1	NM_011329.2:145	32	21	27	41	32	9	18	16	18	18	34	44	19	24	27	18	23	13	4	9	10	17	7	10	16	22	28	33	22	6
Ccl11	NM_011330.3:430	127	64	47	41	79	40	29	40	25	40	47	78	75	74	66	37	34	42	10	17	6	40	9	90	14	82	107	107	58	16
Ccl12	NM_011331.2:56	281	201	281	307	356	170	122	103	154	199	190	273	174	399	210	128	148	99	104	108	52	129	58	98	94	152	152	161	124	31
Ccl17	NM_011332.2:247	14	10	9	19	9	2	7	4	9	9	17	20	9	11	3	11	6	4	4	6	5	11	1	8	3	25	15	25	6	3
Ccl19	NM_011888.2:465	11	7	7	11	5	7	4	11	7	6	8	10	9	10	11	14	4	8	3	9	3	5	1	11	3	4	7	20	7	3
Ccl2	NM_011333.3:415	646	535	670	806	651	445	341	179	430	459	537	974	658	1680	584	389	497	415	292	424	134	472	53	389	281	609	533	667	399	214
Ccl20	NM_016960.1:120	14	5	13	16	8	14	10	12	12	12	5	4	8	9	5	11	12	4	5	6	6	4	1	7	3	4	6	4	4	5
Ccl21a	NM_011124.4:170	70	55	30	17	32	41	30	34	26	20	11	51	38	31	25	21	34	26	5	8	3	13	2	65	6	22	37	33	16	10
Ccl22	NM_009137.2:1096	23	36	29	49	38	15	42	10	26	18	52	53	27	61	30	33	32	18	9	7	3	19	2	15	10	22	31	35	15	12
Ccl24	NM_019577.4:335	3	6	7	7	6	7	14	3	3	9	11	13	12	13	4	9	5	3	1	4	1	2	1	6	1	20	6	21	3	2
Ccl25	NM_009138.3:316	40	31	59	53	58	56	65	68	53	50	63	67	53	77	53	133	89	35	62	61	53	45	8	38	22	42	25	50	28	25
Ccl26	NM_001013412.2:140	8	4	4	3	6	3	2	1	2	6	3	1	7	5	15	3	2	2	1	1	2	2	1	4	3	2	5	7	1	3
Ccl27a	NM_001048179.1:265	38	45	57	48	44	42	35	44	45	39	61	48	54	55	61	71	71	28	34	38	25	46	9	39	28	41	36	54	32	12
Ccl28	NM_020279.3:234	2	8	7	6	10	4	3	5	4	1	5	14	13	12	9	16	10	7	1	4	4	2	1	9	5	9	8	4	1	3
Ccl3	NM_011337.1:60	123	212	76	131	210	72	45	26	74	56	299	84	108	369	141	35	55	135	19	30	11	75	3	157	41	94	135	94	46	14
Ccl4	NM_013652.1:140	42	82	33	60	113	34	19	15	19	16	135	46	54	160	82	20	12	48	6	12	6	17	1	59	22	47	51	40	27	5
Ccl5	NM_013653.3:240	889	742	1357	1192	1197	144	137	120	123	91	1409	1043	587	1290	992	162	209	481	108	106	123	386	43	605	322	859	679	671	308	42
Ccl6	NM_009139.2:825	137	154	135	205	196	88	41	20	89	117	119	180	181	169	111	61	39	90	30	65	31	95	9	64	75	83	88	89	88	40
Ccl7	NM_013654.2:215	181	156	175	217	198	85	71	37	107	95	247	381	243	638	267	116	129	186	94	166	36	250	58	194	169	274	290	321	255	42
Ccl8	NM_021443.2:150	942	1113	718	960	1942	208	110	79	165	264	2016	1558	1174	1854	1305	147	106	730	54	212	38	759	92	976	514	650	796	990	640	117
Ccl9	NM_011338.2:1125	526	460	502	659	638	270	175	134	289	353	515	1090	816	905	483	220	200	403	144	399	121	643	51	299	440	468	631	607	577	199
Ccnd2	NM_009829.3:1665	4923	5716	7877	6094	8433	2562	2693	3170	2981	2549	5739	6646	6414	8100	6414	4116	3119	4997	1838	2237	2008	3675	344	4413	2272	5434	4086	4781	2762	1313
Ccnd3	NM_007632.2:1311	179	223	203	214	331	211	167	163	222	180	569	523	661	767	586	546	396	374	237	257	273	245	19	325	205	323	383	364	229	109
Ccr1	NM_009912.4:1526	48	55	55	79	55	57	34	25	53	46	48	77	46	144	46	24	38	34	29	28	19	46	7	37	39	61	58	72	53	23
Ccr2	NM_009915.2:2965	365	332	194	208	461	58	52	31	44	52	451	456	239	374	308	64	64	313	29	79	27	205	15	255	102	314	426	357	159	23
Ccr3	NM_009914.4:664	9	6	4	6	7	5	6	8	3	5	16	14	14	10	13	8	5	5	3	2	4	5	1	3	1	6	8	5	2	3
Ccr4	NM_009916.2:394	8	10	10	5	10	3	8	7	6	4	8	11	14	13	8	13	7	3	4	3	1	4	1	8	6	3	2	4	2	3
Ccr5	NM_009917.5:1340	257	248	154	177	354	85	45	27	80	53	231	204	153	287	201	27	40	132	17	41	16	111	6	127	53	158	161	175	90	13
Ccr6	NM_001190333.1:660	13	8	10	3	5	5	3	6	5	3	9	9	6	9	6	9	7	6	4	1	3	4	1	2	3	5	3	1	2	1
Ccr7	NM_007719.2:755	40	51	40	34	46	33	39	23	25	26	27	57	29	69	21	19	33	23	6	5	4	13	1	20	10	20	30	30	20	14
Ccr8	NM_007720.2:426	16	14	34	17	23	19	21	19	13	26	19	21	17	17	12	15	37	14	5	3	2	6	1	21	6	5	14	10	11	12
Ccr9	NM_009913.6:820	9	9	10	4	8	5	8	7	9	5	25	26	13	47	31	30	29	17	8	6	7	5	1	15	2	11	13	11	8	9
Ccrl2	NM_017466.4:655	51	48	26	62	66	26	15	9	21	20	81	61	27	119	50	18	11	33	10	13	7	25	2	47	22	50	55	63	28	10
Cd14	NM_009841.3:235	38	34	27	29	27	60	41	39	38	27	36	66	57	226	53	33	52	16	11	33	14	11	1	30	18	19	28	30	27	19
Cd160	NM_001163496.1:416	32	54	25	29	49	14	17	18	18	14	88	44	39	45	67	26	31	39	5	10	9	13	4	42	14	18	34	28	21	8
Cd163	NM_053094.2:3225	9	5	12	6	21	8	9	5	10	7	22	22	27	19	11	23	5	13	3	5	3	2	4	9	8	6	11	13	10	1
Cd164	NM_016898.2:688	1258	1380	1364	1311	1863	1058	1078	1001	1202	922	1692	1401	1254	1484	1772	1391	1111	921	607	710	715	703	111	1086	532	1074	1033	1013	694	329
Cd180	NM_008533.2:860	375	363	229	256	576	96	42	31	69	55	370	358	262	361	329	61	51	299	31	49	22	188	23	331	101	267	311	301	160	29
Cd19	NM_009844.2:1118	8	5	5	5	9	8	8	5	6	5	9	13	11	11	6	12	15	6	1	3	1	3	1	6	5	1	2	2	5	1
Cd1d1	NM_007639.3:1340	45	49	32	42	65	30	35	10	16	28	107	62	46	68	55	31	37	55	17	16	12	51	2	65	24	48	58	67	38	9
Cd1d2	NM_007640.2:438	13	22	25	17	12	16	21	19	22	14	17	24	18	10	9	17	20	10	4	4	7	4	1	8	7	11	7	18	8	7
Cd2	XM_006500959.1:82	17	24	12	9	18	12	9	5	13	12	19	17	11	32	12	13	6	8	3	1	2	3	1	23	4	2	6	12	12	2
Cd200	NM_010818.3:686	47	60	48	56	58	35	39	37	30	39	43	29	34	52	36	40	42	27	18	15	14	17	5	29	11	37	34	25	14	10
Cd200r1	NM_021325.3:1090	45	43	37	37	61	19	8	4	24	15	64	66	60	73	54	16	17	41	6	22	3	34	4	31	24	53	39	49	24	6
Cd207	NM_144943.3:605	10	12	12	5	8	12	11	9	6	8	7	9	9	10	9	8	8	6	2	3	1	4	1	2	5	1	4	3	3	3
Cd22	NM_001043317.2:865	16	26	18	21	36	10	6	7	15	4	20	22	15	27	18	12	11	11	3	6	4	14	2	18	7	13	10	17	9	5
Cd244	NM_018729.2:262	58	70	53	47	67	49	52	31	46	32	96	65	73	79	68	23	38	49	15	24	13	45	7	63	18	47	55	52	31	17
Cd247	NM_001113391.2:215	23	24	15	26	62	11	5	8	6	4	184	68	60	80	107	21	23	69	8	6	13	35	2	98	23	47	70	62	37	9
Cd27	NM_001033126.2:235	18	32	7	9	42	6	8	5	10	6	84	19	31	40	40	13	14	30	4	3	2	13	1	41	10	13	24	18	18	2
Cd274	NM_021893.2:515	714	503	552	880	773	361	188	76	279	121	775	684	428	961	559	181	138	479	89	163	122	420	41	629	227	786	616	861	405	81
Cd276	NM_133983.4:1278	113	169	163	140	191	203	206	182	177	180	121	155	138	205	165	307	259	125	123	116	135	64	9	114	49	115	113	129	56	69
Cd28	NM_007642.4:3304	43	48	42	24	32	34	26	30	27	41	53	32	26	34	40	33	43	25	9	10	13	12	3	33	12	21	17	19	17	10
Cd33	NM_001111058.1:405	13	28	16	18	22	4	13	6	8	11	50	36	31	53	45	35	23	15	15	10	5	21	3	18	12	14	17	15	10	6
Cd34	NM_001111059.1:560	79	80	78	55	104	81	78	79	105	87	46	77	96	60	81	109	136	78	61	59	50	31	4	79	27	57	72	81	30	46
Cd36	NM_007643.3:1520	111	146	105	77	156	94	81	59	102	92	196	200	134	113	169	161	156	146	89	144	97	164	22	170	91	135	186	153	114	52
Cd37	NM_007645.4:180	216	196	199	212	339	55	59	40	57	46	262	200	125	163	193	56	53	125	30	34	26	96	7	111	45	94	171	133	104	18
Cd38	NM_007646.4:1490	238	224	251	226	334	146	169	138	127	114	219	223	199	318	278	154	140	184	78	91	110	113	13	196	86	148	165	190	115	61
Cd3d	NM_013487.2:289	215	332	68	101	421	42	53	28	57	48	779	205	198	289	432	35	49	224	16	22	13	149	18	396	123	104	234	207	233	33
Cd3e	NM_007648.4:380	59	111	16	28	120	22	6	8	10	10	320	79	74	107	156	16	19	117	8	11	4	41	3	187	34	38	110	94	75	8
Cd3eap	NM_145822.2:1858	22	31	32	40	39	62	72	67	47	56	30	31	44	53	42	80	49	14	24	28	19	21	1	27	7	18	22	23	19	23
Cd3g	NM_009850.2:430	239	428	46	87	471	63	26	21	36	17	861	139	220	299	441	19	29	254	15	22	13	96	9	383	54	101	191	152	154	11
Cd4	NM_013488.2:950	22	24	10	8	44	8	8	7	9	8	23	27	20	39	30	8	14	21	4	7	1	16	1	11	3	12	10	24	7	9
Cd40	NM_011611.2:1425	44	40	26	38	51	14	10	6	11	10	73	70	40	86	77	7	14	32	5	9	4	37	5	37	20	39	27	52	23	3
Cd40lg	NM_011616.2:600	26	18	20	19	18	18	20	14	15	16	15	23	27	23	21	32	40	11	9	7	4	3	1	13	13	15	24	17	10	7
Cd44	NM_009851.2:112	38	46	46	53	86	59	68	39	46	35	43	46	46	42	49	48	45	21	18	19	17	24	2	28	21	27	24	32	23	20
Cd46	NM_010778.3:115	2	2	4	4	2	4	4	4	1	2	4	7	6	6	6	12	6	3	6	1	3	1	1	1	2	1	1	2	3	4
Cd47	NM_010581.3:165	739	729	585	788	1064	495	406	383	525	390	1041	912	743	1097	911	650	497	556	272	316	259	491	85	662	377	623	719	695	467	169
Cd48	NM_007649.4:370	268	292	144	175	411	84	45	35	76	33	457	265	250	348	317	49	63	166	26	41	23	126	13	279	72	153	207	218	133	16
Cd5	NM_007650.3:1395	42	61	17	15	81	15	18	3	7	8	116	44	34	58	60	10	6	58	2	2	2	20	1	58	7	24	36	27	19	2
Cd53	NM_007651.3:2300	39	43	44	24	43	31	24	25	31	30	27	30	29	35	32	18	20	15	4	10	9	13	3	25	12	21	17	25	15	11
Cd55	NM_010016.2:1058	33	45	25	19	37	26	23	28	15	16	37	27	22	27	34	18	30	23	6	6	5	14	1	33	9	27	27	21	12	4
Cd59b	NM_181858.1:322	33	55	33	33	35	28	35	30	37	21	36	28	31	28	33	19	26	22	14	11	7	21	6	30	15	25	24	21	27	10
Cd6	NM_001037801.2:1315	24	50	13	11	64	4	7	6	7	4	103	39	30	56	64	9	13	45	7	7	7	17	1	66	14	19	38	38	30	2
Cd63	NM_001042580.1:220	14489	16755	17179	18939	21829	13533	15014	12376	16249	13909	17766	16740	15542	17140	18847	14383	13630	10107	8206	8421	6657	10962	1654	10589	9050	10223	10768	10006	8847	5529
Cd68	NM_009853.1:636	790	835	734	831	1208	287	208	162	334	267	816	893	714	877	786	226	215	597	130	216	136	488	28	551	297	556	675	625	359	96
Cd69	NM_001033122.3:1370	27	22	18	27	38	3	8	4	5	4	67	80	40	85	73	13	15	33	8	13	9	41	6	50	31	41	61	49	28	4
Cd7	NM_009854.1:234	50	43	15	28	84	10	7	10	7	9	70	56	40	43	58	15	12	25	5	1	2	33	6	64	11	22	53	29	28	8
Cd70	NM_011617.1:650	22	26	28	21	12	28	23	23	15	29	15	10	22	20	17	19	17	6	4	8	5	2	1	14	6	10	13	9	13	6
Cd74	NM_001042605.1:391	12438	14202	2263	6669	20732	6440	1740	238	5948	2775	31992	15776	15239	17655	20563	1218	2857	13005	1484	2329	1727	8637	296	23067	5053	12567	16149	14322	9030	1067
Cd79a	NM_007655.3:1175	7	11	5	2	9	8	10	5	3	6	9	13	12	9	8	10	10	1	2	3	2	3	1	3	5	3	1	6	3	3
Cd79b	NM_008339.2:330	8	10	4	1	13	11	6	7	7	6	14	11	9	10	12	5	7	10	3	1	4	7	1	5	1	5	6	4	5	2
Cd80	NM_009855.2:210	48	42	34	30	51	18	11	10	22	10	73	62	53	108	57	29	21	28	5	13	7	18	5	45	16	30	22	27	21	6
Cd81	NM_133655.2:575	5328	5513	7115	6697	7974	3355	3802	3858	3998	3318	5669	6173	5644	7182	6473	5324	4159	4214	2225	2285	2726	3278	291	4166	2351	4698	4641	4254	2702	1330
Cd83	NM_009856.2:1624	84	94	61	57	107	41	34	27	40	27	138	124	140	132	139	34	39	54	27	15	11	68	12	100	37	69	57	72	52	16
Cd84	NM_001252472.1:188	196	181	132	145	277	53	26	31	82	38	228	203	146	205	193	43	36	121	28	43	18	118	21	144	69	124	117	125	84	5
Cd86	NM_019388.3:251	87	82	71	59	119	38	29	33	37	33	140	126	94	125	102	32	49	52	15	26	10	57	21	99	45	67	86	81	66	10
Cd8a	NM_001081110.2:355	75	110	29	32	134	19	14	6	24	10	348	59	65	117	175	7	19	73	3	5	6	23	1	137	24	38	60	63	45	8
Cd8b1	NM_009858.2:1075	26	52	9	17	43	10	7	3	14	7	90	26	29	25	58	6	6	32	5	5	4	10	1	53	7	9	25	22	17	2
Cd9	NM_007657.3:620	1249	1312	1793	1536	1777	1223	1482	1765	1448	1543	1756	2059	1979	2383	1821	3174	2420	1149	1730	1575	1442	1389	449	1268	1060	1263	1158	1049	1052	727
Cd96	NM_032465.2:34	13	8	9	8	11	3	12	10	5	4	13	14	15	9	16	13	7	8	4	2	2	6	3	5	3	9	5	10	3	3
Cd97	NM_011925.1:1975	308	357	347	309	508	374	373	356	449	331	523	455	427	475	513	518	396	281	176	198	202	196	19	305	120	345	339	303	217	117
Cd99	NM_025584.2:716	83	107	92	126	166	88	99	123	89	86	135	111	122	142	141	105	113	69	63	48	46	62	1	94	56	80	90	110	78	24
Cdc25a	NM_007658.3:855	136	163	206	168	208	442	406	451	402	297	280	271	398	382	344	930	653	210	385	411	452	155	15	170	78	198	182	189	142	185
Cdh1	NM_009864.2:1610	56	46	73	51	62	50	70	54	50	40	51	71	73	66	68	63	60	48	32	16	23	23	2	42	13	36	46	44	22	19
Cdh5	NM_009868.3:1615	35	33	50	37	64	46	35	52	46	41	25	30	31	47	37	66	64	28	38	25	58	20	7	44	8	30	51	50	19	16
Cdk1	NM_007659.3:2538	6	6	9	6	9	35	26	37	27	26	18	7	14	14	16	34	35	5	13	12	26	3	1	3	3	5	3	12	4	7
Cdkn1a	NM_007669.4:1670	3162	3091	5828	4887	4660	1018	991	1301	776	974	1928	4525	2950	4996	2811	2094	1253	2439	537	694	815	1421	103	1445	1076	2404	2129	2517	1232	252
Cdkn1b	NM_009875.4:2016	1414	1548	1662	1539	1890	2045	2166	1738	2289	1842	2565	2292	2351	2141	2225	3575	2504	1448	1696	1816	2196	1386	407	1608	1195	1964	1835	1904	1445	955
Ceacam1	NM_001039185.1:294	35	36	22	28	34	21	23	18	24	23	31	35	38	31	37	41	25	29	11	21	12	9	2	18	10	27	20	29	19	7
Cebpb	NM_009883.3:1147	127	143	99	177	174	200	99	86	145	108	222	225	204	388	155	137	118	116	61	78	53	91	4	132	44	121	172	173	99	36
Cfb	NM_008198.2:1685	312	219	204	210	393	71	42	24	57	38	312	284	245	352	230	46	40	148	25	68	22	134	30	202	73	148	193	239	171	24
Cfd	NM_013459.1:526	29	51	10	32	35	26	18	23	22	20	119	130	89	42	162	17	40	38	14	13	11	37	17	32	8	30	69	123	144	11
Cfh	NM_009888.3:807	19	30	13	13	41	39	13	14	10	11	36	25	47	30	33	14	8	19	5	12	4	11	3	22	7	22	18	18	18	5
Cfi	NM_007686.2:421	33	35	77	50	42	24	21	19	12	18	34	49	51	31	43	28	33	37	11	10	8	32	9	24	25	44	30	44	21	15
Cfp	NM_008823.3:1107	159	156	126	120	289	56	38	26	74	47	434	260	267	380	276	60	71	194	28	45	28	153	12	215	94	153	251	220	167	19
Chek1	NM_007691.5:1220	71	90	92	53	77	208	200	214	202	172	93	72	156	148	131	343	321	62	192	174	191	35	5	40	26	49	40	48	31	68
Chek2	NM_016681.3:790	107	143	141	96	128	203	216	202	226	177	217	195	240	218	234	352	403	112	190	201	172	88	16	97	69	122	117	138	102	69
Chil3	NM_009892.2:823	48	46	62	33	26	38	30	31	36	25	29	54	33	80	25	50	54	34	16	43	19	35	5	29	21	34	44	58	24	14
Chit1	NM_027979.1:335	15	15	9	9	4	9	14	12	13	13	10	4	15	9	13	14	15	6	7	1	1	4	1	5	3	5	14	3	7	7
Chuk	NM_001162410.1:222	396	426	512	413	439	443	487	511	494	395	432	352	426	499	437	614	398	323	262	297	360	203	35	286	144	336	277	341	199	173
Ciita	NM_007575.2:1358	107	81	55	69	94	58	25	5	42	30	124	88	45	98	86	17	30	62	11	20	9	32	2	130	20	84	86	125	41	12
Cklf	NM_029295.2:54	27	31	28	29	38	32	52	42	43	44	49	45	31	36	46	69	59	16	46	44	27	14	9	35	17	27	24	19	23	42
Clec4a2	NM_001170332.1:923	98	80	59	34	137	48	18	25	36	20	84	78	62	97	88	29	35	57	18	30	15	44	9	42	18	45	44	67	22	11
Clec4n	NM_001190320.1:441	58	29	41	74	46	30	17	19	31	23	53	64	47	101	38	15	21	16	20	40	6	36	14	28	31	54	33	43	27	10
Clec5a	NM_001038604.1:605	22	22	27	15	28	9	7	4	7	7	43	48	29	78	34	12	19	19	8	14	4	21	2	25	13	29	30	25	19	5
Clec7a	NM_020008.2:1008	116	80	67	107	133	40	15	8	39	34	192	201	108	283	143	19	52	92	42	62	11	139	13	125	93	208	119	126	67	12
Clu	NM_013492.2:354	398	318	657	439	445	128	170	116	106	87	174	431	182	332	209	205	169	230	104	112	99	160	20	133	86	216	258	258	143	42
Cma1	NM_010780.2:860	12	14	10	9	14	8	6	5	4	6	18	22	15	20	17	17	8	11	6	10	1	5	2	3	4	14	23	14	15	4
Cmah	NM_001111110.2:664	22	26	9	6	20	15	9	11	6	5	29	25	22	12	29	11	5	8	2	10	2	7	2	26	1	4	17	16	9	2
Cmklr1	NM_008153.3:445	101	97	62	66	130	28	21	18	25	15	132	111	90	143	77	22	22	54	12	19	14	47	1	75	19	64	96	92	53	9
Cmpk2	NM_020557.4:1600	852	607	1014	1075	979	498	342	197	512	333	828	852	632	1190	837	347	398	471	204	273	188	361	37	470	334	693	601	653	326	133
Col1a1	NM_007742.3:215	267	215	209	156	437	355	142	111	105	169	239	745	399	577	501	209	147	204	69	346	58	136	36	241	47	264	401	441	233	64
Col3a1	NM_009930.1:4370	574	389	274	148	719	571	217	166	142	194	594	1638	903	839	907	349	219	313	126	754	115	318	172	431	138	448	595	818	643	81
Col4a1	NM_009931.2:4116	139	123	188	188	281	223	276	352	248	241	85	143	151	274	149	360	229	91	99	122	188	67	12	139	39	139	186	188	100	90
Colec12	NM_130449.2:736	22	8	14	5	16	5	7	6	7	4	12	24	19	29	24	18	8	13	3	7	1	9	2	11	4	6	13	11	15	6
Cr2	NM_007758.2:1650	6	19	4	10	18	12	7	4	6	6	28	16	17	20	17	9	15	13	1	4	7	4	1	11	8	10	8	13	13	6
Creb1	NM_001037726.1:2734	106	103	101	84	147	144	174	154	144	119	220	192	222	258	272	321	196	127	154	177	157	120	20	187	84	183	155	177	107	51
Creb5	NM_172728.2:2415	56	68	71	63	60	62	56	33	48	46	43	45	38	56	42	48	40	30	14	20	24	24	3	26	13	41	25	29	22	16
Crebbp	NM_001025432.1:3770	276	315	361	349	533	453	376	418	386	318	251	243	259	395	323	424	230	190	133	188	179	129	20	236	93	275	247	276	142	175
Crp	NM_007768.4:163	10	11	4	5	7	17	6	3	10	9	13	13	12	16	13	10	20	6	5	5	3	7	4	9	4	3	4	8	7	2
Csf1	NM_001113530.1:833	324	246	303	345	383	163	157	101	173	116	298	341	217	368	294	155	131	189	84	91	72	127	11	216	79	241	189	267	121	50
Csf1r	NM_001037859.2:1892	189	196	139	105	309	105	48	43	69	64	415	361	295	422	381	80	123	228	70	96	57	153	16	287	81	243	339	269	150	30
Csf2	NM_009969.4:732	8	6	7	2	8	5	6	7	3	8	20	7	11	14	12	11	12	11	5	6	5	3	2	4	6	10	4	11	5	2
Csf2rb	NM_007780.4:4185	40	44	20	31	61	9	16	7	27	16	63	82	61	132	49	22	18	36	10	9	9	29	1	44	19	39	59	46	29	1
Csf3	NM_009971.1:830	22	20	27	18	12	16	24	20	19	19	12	16	11	16	15	15	17	7	3	1	5	2	1	8	7	11	8	5	7	5
Csf3r	NM_001252651.1:1294	27	33	22	17	37	12	8	7	10	6	52	55	47	109	42	19	20	22	7	15	5	20	2	27	11	29	26	41	12	2
Cspg4	NM_139001.2:1530	17	12	22	11	19	19	17	29	20	22	13	19	20	26	21	31	28	9	12	13	14	8	1	10	6	9	9	14	10	5
Ctla4	NM_009843.3:1475	65	78	57	41	86	30	24	22	25	26	125	69	47	130	70	30	31	58	9	12	7	34	10	65	24	39	54	63	35	17
Ctnnb1	NM_007614.2:2975	6813	8027	8994	7307	10458	9848	10966	10828	11083	9039	11630	11108	12102	11634	13578	17670	15439	7201	7958	8411	9865	5353	628	7437	4241	7904	7098	7354	5140	5079
Ctsg	NM_007800.1:785	3	5	4	3	3	5	4	2	4	3	9	5	7	10	4	9	11	9	4	1	4	1	1	4	1	4	1	2	6	4
Ctsh	NM_007801.2:1090	501	497	428	411	701	179	128	141	169	138	991	1019	742	1127	876	243	307	510	167	252	145	505	64	640	335	545	655	588	471	89
Ctsl	NM_009984.3:45	661	745	855	779	893	311	317	281	427	327	395	592	447	550	405	271	224	332	167	172	179	268	53	265	222	351	386	369	238	107
Ctss	NM_021281.2:740	3143	2880	1883	2088	4586	722	216	181	659	382	4105	3270	2670	4024	3342	249	512	1915	274	377	233	1720	225	2586	1150	1994	2120	2010	1260	115
Ctsw	NM_009985.4:190	102	133	47	68	168	11	14	7	17	7	222	64	65	88	128	3	13	94	10	9	5	52	10	140	28	57	104	111	89	6
Cx3cl1	NM_009142.3:125	16	16	15	11	18	14	12	18	16	12	16	14	13	18	7	14	18	12	6	7	5	8	1	14	1	9	13	13	6	5
Cx3cr1	NM_009987.3:2696	26	47	25	10	60	40	13	15	24	13	95	35	35	44	82	21	31	22	17	23	13	20	3	45	11	26	27	16	18	10
Cxcl1	NM_008176.1:560	7	5	6	9	2	7	10	4	11	4	1	6	3	102	6	7	8	3	1	14	4	2	1	4	1	2	5	5	6	5
Cxcl10	NM_021274.1:115	2367	1245	2563	3423	2287	2302	1377	937	1632	1075	1493	2722	1636	4803	1941	1742	1893	1134	1162	1137	1215	1087	149	1518	800	2582	2360	3115	1441	556
Cxcl11	NM_019494.1:345	170	107	216	218	212	231	182	132	204	130	126	208	140	335	162	233	184	110	97	119	148	92	8	107	57	178	155	214	113	62
Cxcl12	NM_021704.3:259	109	108	72	57	175	68	27	16	41	36	120	130	128	235	108	71	57	80	34	62	31	63	9	66	17	66	89	107	37	27
Cxcl13	NM_018866.2:551	5	4	8	5	5	4	4	3	6	2	7	12	9	4	8	10	8	1	1	1	2	8	1	6	4	1	6	6	4	1
Cxcl14	XM_006517307.1:446	111	63	25	28	95	15	11	7	20	12	118	175	57	122	146	18	20	61	9	30	14	61	10	92	12	42	69	83	60	2
Cxcl15	NM_011339.2:419	7	7	8	9	8	8	7	5	2	3	9	8	13	12	10	16	9	3	4	1	5	6	1	8	4	8	8	4	3	1
Cxcl16	NM_023158.6:679	265	215	166	187	393	76	45	32	66	38	468	348	331	510	463	49	98	223	56	66	40	258	18	291	153	237	226	239	167	18
Cxcl2	NM_009140.2:765	7	6	5	13	6	20	14	4	17	12	5	17	20	366	15	29	28	10	8	16	5	5	1	3	3	8	3	8	4	6
Cxcl3	NM_203320.2:275	4	3	7	4	5	12	17	4	12	17	4	6	7	124	6	10	9	1	8	6	2	3	1	1	1	2	4	4	1	4
Cxcl5	NM_009141.2:565	21	29	22	18	15	25	20	23	17	25	18	39	25	85	16	25	26	13	6	30	5	5	1	14	10	15	15	14	12	13
Cxcl9	NM_008599.2:40	924	605	374	546	883	310	92	22	270	197	917	578	233	727	649	47	141	344	75	103	49	376	31	763	211	544	633	841	327	58
Cxcr1	NM_178241.4:860	2	2	3	3	5	1	4	1	2	2	8	4	5	8	10	6	10	2	1	3	1	2	2	3	1	4	2	5	1	1
Cxcr2	NM_009909.3:440	21	21	15	15	13	24	15	28	13	13	13	20	18	47	4	13	18	5	5	8	5	4	1	6	3	7	10	9	8	15
Cxcr3	NM_009910.2:605	93	115	72	64	191	103	82	107	103	94	143	104	89	92	119	130	123	80	70	58	59	48	5	78	26	50	62	66	34	58
Cxcr4	NM_009911.3:704	43	51	33	28	83	40	41	26	35	33	143	107	84	108	93	51	45	47	23	28	17	48	3	69	34	34	61	62	35	9
Cxcr5	NM_007551.2:1648	2	4	4	2	4	3	5	4	2	2	3	5	3	7	4	8	3	1	3	1	2	3	1	2	1	3	5	6	3	1
Cxcr6	NM_030712.4:650	95	217	22	33	196	28	8	4	20	5	748	84	162	200	378	13	14	171	9	8	5	63	4	347	57	80	121	123	126	5
Cybb	NM_007807.2:1535	413	361	207	188	475	108	35	28	94	52	580	403	338	492	464	37	86	273	43	75	43	206	14	370	123	240	267	270	158	35
Cyfip2	NM_001252459.1:1136	552	614	771	551	763	410	498	473	438	440	812	712	704	844	865	801	469	633	264	321	327	407	70	636	282	472	527	578	395	201
Cyld	NM_001276279.1:2200	334	364	409	435	612	407	340	277	378	294	384	345	315	423	402	324	260	237	120	164	157	157	19	255	94	214	224	269	140	101
Ddit4	NM_029083.2:70	472	602	872	735	671	923	1117	950	661	670	797	988	946	966	805	1422	807	561	411	568	508	381	42	365	289	599	532	653	398	289
Ddx58	NM_172689.3:1751	2069	1787	2659	2580	2618	1585	1294	862	1650	931	1791	2032	1665	2362	2043	1143	1012	1326	580	798	678	1031	155	1264	813	1769	1419	1580	880	372
Ddx60	NM_001081215.1:2965	167	117	217	203	204	113	85	35	100	48	178	200	150	267	192	86	89	119	44	58	58	116	17	154	80	202	175	208	120	26
Defb1	NM_007843.3:157	14	9	13	14	10	4	22	9	8	10	12	13	28	15	12	17	18	4	5	4	4	12	2	3	3	7	8	5	7	5
Dll4	NM_019454.2:542	6	14	15	18	14	15	19	25	21	16	10	15	12	21	21	21	34	14	16	9	14	9	1	17	7	9	19	15	10	6
Dmbt1	XM_006507298.1:2054	4	6	7	7	9	10	6	1	2	5	9	12	3	10	2	6	7	1	1	1	1	1	1	5	3	4	2	3	2	1
Dock9	XM_976068.1:360	47	47	76	64	66	58	76	65	48	52	45	40	42	83	48	61	36	25	17	23	36	20	3	40	14	44	41	50	33	29
Dpp4	NM_001159543.1:1303	36	49	18	24	45	15	12	5	11	8	46	35	31	49	41	10	13	25	6	8	3	18	1	38	8	14	36	34	29	2
Dusp4	NM_176933.4:2200	891	1473	1630	1173	1432	2238	2152	1757	2353	1683	1573	1715	2074	1765	2142	2943	2473	1353	1473	1544	1490	946	81	783	649	1363	975	1200	813	841
Dusp6	NM_026268.2:1648	2423	2521	3559	3286	3817	3516	3453	3042	3389	2764	2247	2431	2782	3331	2657	3728	3014	1780	1746	1891	2148	1138	182	1482	1048	1917	1639	2195	1217	1092
Ebi3	NM_015766.2:1015	41	38	22	31	73	11	11	7	16	8	44	31	27	41	38	7	15	32	6	5	2	15	2	28	8	12	23	28	8	6
Ecsit	NM_001253897.1:348	69	107	91	112	125	158	182	169	161	137	141	111	130	137	116	213	178	67	101	90	59	57	3	84	49	81	58	74	51	52
Egfr	NM_207655.2:1335	19	7	20	16	20	25	12	18	12	22	21	29	29	28	14	31	20	17	7	15	5	10	2	17	2	12	12	8	9	5
Egr1	NM_007913.5:515	49	55	70	74	68	345	188	108	130	158	47	58	63	133	67	106	101	32	48	82	166	21	2	21	13	54	34	33	24	57
Egr2	NM_010118.2:1785	13	13	13	8	13	14	13	9	10	11	10	12	15	15	7	13	10	4	2	3	1	7	1	11	3	17	8	13	8	10
Egr3	NM_018781.2:518	10	10	6	15	18	10	5	8	5	6	16	16	18	20	12	10	7	4	4	3	5	5	1	8	2	9	8	9	4	4
Elane	NM_015779.2:491	5	6	5	5	10	8	6	8	5	1	12	7	17	10	7	15	12	6	1	6	4	3	1	4	4	5	6	5	5	1
Elk1	NM_007922.4:3070	11	7	13	14	10	6	12	26	20	20	8	11	5	14	11	20	8	3	7	4	7	4	1	10	4	11	2	3	4	8
Emr1	NM_010130.1:995	436	483	287	247	826	130	55	40	123	68	629	474	377	508	582	76	89	337	49	73	45	198	23	392	124	270	332	323	165	25
Eng	NM_001146350.1:574	645	657	851	910	1058	747	721	601	687	576	822	944	847	1313	1007	1103	928	692	377	450	372	407	47	618	261	735	638	755	439	209
Entpd1	NM_009848.3:2062	63	74	56	56	101	29	12	12	23	12	158	100	82	147	111	22	26	70	12	23	10	60	6	121	52	68	86	113	48	2
Eomes	NM_010136.2:2665	44	45	25	31	51	21	15	9	16	15	83	42	39	30	54	11	16	34	5	8	3	18	4	60	18	38	49	36	28	7
Ep300	NM_177821.6:4305	180	209	214	235	384	304	276	311	282	275	256	268	244	372	311	366	237	157	121	205	180	111	10	201	85	233	228	266	140	105
Epcam	NM_008532.2:1550	20	26	20	26	15	15	16	17	10	23	22	24	34	34	29	32	28	19	9	15	9	9	3	15	10	24	15	15	19	16
Epsti1	NM_029495.2:26	3	7	6	4	6	5	3	3	3	1	6	11	2	5	8	8	8	5	1	1	1	1	1	2	1	2	5	5	4	2
Erbb2	NM_001003817.1:1395	68	62	76	86	89	103	132	117	116	127	64	57	74	80	68	101	77	38	44	52	48	41	5	51	22	66	58	63	29	52
Ets1	NM_001038642.1:740	1252	1375	1550	1382	2342	2059	2463	2263	2136	1667	1616	1315	1562	1949	1635	2864	1854	1048	1107	1209	1623	632	79	1109	427	1058	1015	1031	648	747
Ewsr1	NM_007968.3:150	710	780	944	845	961	1441	1609	1440	1389	1152	1232	1148	1277	1371	1477	2773	2060	950	1136	1247	1429	571	129	889	359	949	824	899	596	633
F12	NM_021489.2:405	8	9	11	4	8	9	16	13	3	6	3	7	7	9	12	7	8	2	4	3	3	3	1	6	1	3	1	5	1	3
F13a1	NM_001166391.1:2790	47	30	45	51	46	62	27	31	27	65	41	159	115	107	62	109	50	32	17	101	41	40	6	32	27	41	43	50	58	30
F2rl1	NM_007974.4:994	6	14	8	5	12	5	5	11	3	5	16	17	17	20	13	16	13	10	2	5	4	7	1	9	3	6	14	9	5	6
Fadd	NM_010175.5:2641	75	88	79	90	102	107	104	86	147	94	86	106	98	108	122	128	116	56	69	65	67	44	4	56	29	85	54	56	32	36
Fap	NM_007986.2:530	15	16	14	7	12	9	6	5	3	6	20	28	22	25	20	11	15	6	13	11	12	12	9	13	7	11	5	14	7	5
Fas	NM_007987.2:596	82	79	107	86	96	27	31	25	38	27	53	87	52	76	50	20	29	40	9	11	5	31	6	45	32	49	56	66	26	7
Fasl	NM_010177.3:645	13	21	5	20	22	6	6	7	13	5	42	20	20	27	27	8	16	14	5	2	5	13	2	36	11	13	15	22	9	1
Fcer1a	NM_010184.1:114	18	29	36	23	15	21	17	19	15	17	24	26	14	20	14	26	20	7	5	7	4	9	1	13	5	12	13	15	18	8
Fcer1g	NM_010185.4:264	444	489	298	320	670	180	93	75	144	121	605	506	384	669	501	88	119	269	63	102	35	235	16	361	142	290	390	341	225	36
Fcer2a	NM_001253737.1:1770	6	2	2	4	5	3	6	2	5	6	13	6	3	7	8	11	8	2	1	3	3	1	1	2	4	2	2	1	5	3
Fcgr1	NM_010186.5:185	604	578	446	408	692	158	72	66	144	132	590	714	438	844	484	64	127	402	66	106	40	362	48	284	205	307	404	343	250	45
Fcgr2b	NM_001077189.1:1225	1462	1370	1284	1620	2080	539	405	285	532	441	2070	1842	1604	2889	1651	603	602	1253	312	433	424	1007	85	1449	720	1506	1396	1603	983	238
Fcgr3	NM_010188.5:1175	199	189	150	179	253	78	41	20	96	50	362	356	255	455	257	63	78	181	42	53	47	150	28	197	105	191	171	180	105	24
Fcgr4	NM_144559.1:608	729	725	398	503	1097	195	56	22	155	89	1353	890	846	1479	923	64	95	641	72	116	71	546	108	828	441	536	618	510	434	44
Fez1	NM_183171.4:426	152	149	188	156	189	111	138	100	142	101	171	155	138	126	192	81	108	110	54	71	41	92	19	75	60	79	89	69	49	27
Flt3	NM_010229.2:3302	8	11	7	2	12	9	5	5	8	4	16	22	18	22	21	12	13	12	5	4	3	7	2	9	4	6	6	16	3	2
Flt3l	NM_013520.2:529	49	56	39	41	54	22	26	16	31	18	51	28	29	36	33	19	23	29	17	8	11	18	2	28	9	28	27	34	16	8
Fn1	NM_010233.1:2627	611	488	997	1066	1291	815	715	876	550	752	329	892	583	2639	488	975	491	304	245	495	429	322	71	481	167	810	808	892	533	287
Fos	NM_010234.2:1330	277	310	715	470	401	1176	562	218	271	221	243	338	354	497	314	387	215	203	139	214	227	144	30	157	158	197	168	393	156	88
Foxj1	NM_008240.3:2179	3	4	3	3	3	5	8	5	5	5	9	9	7	6	3	6	5	1	3	2	1	2	1	4	2	2	4	2	6	1
Foxp3	NM_054039.2:194	26	23	14	8	50	9	5	4	10	9	10	20	10	43	17	5	11	23	2	3	2	5	1	8	2	6	9	5	2	2
Fpr2	NM_008039.2:1015	16	12	10	20	17	13	5	5	8	9	32	16	24	64	32	12	10	12	3	18	3	6	4	15	8	12	10	18	11	5
Fut7	NM_001177367.1:1151	33	17	17	13	24	7	11	10	15	15	20	19	6	16	14	13	14	5	7	7	3	6	1	12	7	7	10	16	4	4
Fyn	NM_008054.2:1030	340	357	321	323	497	331	326	348	332	313	589	412	430	518	473	609	473	323	242	266	269	179	23	372	124	273	291	305	189	132
Gadd45b	NM_008655.1:109	282	215	271	287	316	171	148	124	167	113	227	294	243	483	220	168	123	163	79	92	122	143	17	182	81	183	222	219	156	62
Gata3	NM_008091.3:1943	21	32	23	21	40	13	10	6	6	5	46	28	20	20	32	12	9	23	1	4	2	15	1	38	8	16	23	30	9	1
Gbp2b	NM_010259.2:1808	95	90	6	38	121	12	5	4	6	10	394	75	75	113	101	5	7	88	3	3	7	62	3	184	27	67	90	94	60	6
Gbp5	NM_153564.2:1176	383	268	245	379	427	162	63	24	112	61	326	213	154	381	268	41	74	168	26	63	34	165	22	273	94	294	306	349	146	29
Gfi1	NM_010278.2:1875	20	23	19	24	25	16	27	23	20	20	28	29	27	27	39	20	28	17	11	6	8	12	1	21	9	15	19	21	12	10
Glycam1	NM_008134.2:124	6	3	6	1	4	3	6	8	8	4	3	10	4	6	8	9	8	2	3	1	1	1	1	3	2	4	4	6	2	2
Gpi1	NM_008155.4:1540	6046	7304	8204	7788	8340	9449	11491	9961	10675	10331	6790	8081	10175	9798	7944	16870	10603	5301	5429	6330	9322	3547	266	3287	2431	5300	4810	4908	3122	3613
Gpr183	NM_183031.2:238	17	20	7	8	17	12	3	6	5	4	27	23	15	20	18	15	12	18	1	4	4	6	3	5	8	4	12	15	7	2
Gpr44	XM_006526695.1:358	29	36	33	23	17	36	35	31	24	22	40	27	27	32	37	45	42	24	12	9	10	11	4	22	12	15	15	14	10	4
Gtf3c1	NM_207239.1:4586	240	257	338	316	398	373	411	406	331	333	319	389	329	498	416	479	345	183	177	241	256	165	19	222	115	247	207	285	152	96
Gzma	NM_010370.2:188	274	261	119	306	443	29	31	22	18	30	81	296	149	151	77	20	42	200	15	21	9	455	118	260	316	513	636	521	505	8
Gzmb	NM_013542.2:1020	168	186	73	194	285	30	19	4	22	17	339	121	149	271	150	18	19	160	6	12	5	161	5	384	85	172	288	257	123	6
Gzmk	NM_008196.1:302	45	52	18	17	107	9	5	5	11	8	251	33	46	60	131	17	7	45	2	3	4	48	1	227	27	35	95	47	63	2
Gzmm	NM_008504.2:610	8	4	10	5	3	7	9	8	6	6	14	9	7	7	11	5	6	4	4	3	3	3	1	3	4	5	3	7	5	2
H2-Aa	NM_010378.2:450	11277	13337	2073	5430	16566	4979	1553	168	3676	2211	27954	12974	10820	13410	15444	1090	2260	10398	1140	1901	1339	7347	304	19371	4230	9913	12942	11996	7794	979
H2-Ab1	NM_207105.2:164	4239	4194	963	2092	5865	1820	500	118	1407	842	9184	5010	3878	4997	5494	386	883	3784	503	787	437	2924	176	7392	1901	4059	5294	4903	3256	417
H2-D1	NM_010380.3:1133	17958	20639	12064	18452	30251	11479	7946	3161	11581	7822	24842	17936	17171	20225	21676	7495	8692	14035	4009	4706	4109	9968	507	17748	6732	15219	17155	15993	9851	2666
H2-DMb1	NM_010387.2:1089	619	770	316	532	899	584	249	40	490	318	779	539	412	609	582	164	298	384	112	156	130	267	25	504	192	426	460	492	262	101
H2-DMb2	NM_010388.4:195	80	76	24	40	92	18	15	4	13	18	193	45	38	60	62	13	11	59	10	7	8	51	3	191	16	60	101	74	45	8
H2-Dma	NM_010386.3:530	882	828	223	599	1164	535	175	38	385	232	1419	831	541	846	780	116	240	657	119	147	108	515	20	1166	289	849	1013	978	489	131
H2-Ea-ps	NM_010381.2:735	10	3	9	7	3	5	5	1	3	6	1	2	6	7	3	2	5	3	1	1	2	1	1	1	1	3	3	2	1	3
H2-Eb1	NM_010382.2:935	2171	2101	413	1406	3913	1136	327	54	757	480	4578	2609	1817	2808	3046	189	376	1751	154	278	127	1337	29	3412	743	1847	2413	2355	1505	207
H2-K1	NM_001001892.2:1370	5404	6076	3487	6148	9994	4011	2681	1071	4116	2735	10702	8258	7437	9715	9679	3161	3681	5793	1582	2124	1785	4340	242	7599	2836	7073	7557	7245	4287	1177
H2-M3	NM_013819.2:1180	388	384	267	420	585	340	216	111	323	225	448	327	307	386	382	179	209	284	141	160	91	233	48	360	185	298	314	322	259	72
H2-Ob	NM_010389.3:1606	26	15	20	17	16	15	18	11	7	13	16	18	19	14	9	11	14	9	2	7	2	7	2	11	3	14	8	9	4	13
H2-Q1	NM_010390.3:316	8	10	10	5	5	3	7	3	7	8	13	6	11	5	10	7	12	2	2	2	1	5	3	6	2	4	4	4	3	1
H2-Q10	NM_010391.4:890	24	42	33	31	22	57	30	35	18	28	13	20	18	28	28	28	32	9	14	8	7	10	2	22	11	19	20	7	9	14
H2-Q2	NM_010392.2:472	18	20	11	11	11	17	16	17	18	10	5	6	8	5	8	14	30	3	3	3	2	4	1	7	1	2	7	7	9	4
H2-T23	NM_010398.3:441	5315	4889	2636	5026	7575	1898	957	333	1631	1155	6850	4783	3513	5387	4503	724	847	3756	399	724	411	3116	163	6290	2213	4907	5816	5515	3226	422
H2afx	NM_010436.2:980	423	548	391	340	603	1131	1091	1046	1080	891	1032	740	1044	1243	1170	1896	1792	566	838	865	836	354	26	613	265	483	547	472	352	520
H60a	NM_010400.2:2020	22	14	17	13	12	22	24	21	16	17	6	21	14	11	15	11	21	4	1	2	4	11	1	6	3	10	6	15	12	14
Hamp	NM_032541.1:202	10	7	4	10	20	6	8	6	13	7	15	14	16	10	19	13	7	8	6	10	4	5	1	6	6	5	11	7	7	4
Havcr2	NM_134250.2:134	71	100	49	48	101	36	41	18	40	24	117	76	61	96	109	22	22	58	14	10	11	30	7	107	29	51	78	61	45	8
Hc	NM_010406.1:1065	7	12	11	5	6	12	8	9	4	5	6	7	3	8	6	7	4	3	2	2	3	4	3	2	2	2	4	7	2	2
Hck	NM_010407.3:1874	102	82	64	63	145	41	13	12	34	16	164	164	117	198	172	32	37	86	17	18	9	58	2	126	39	64	110	85	40	6
Hcst	NM_011827.3:166	26	29	14	22	39	10	15	8	6	16	80	34	26	32	43	17	11	29	8	12	4	12	3	31	8	13	24	26	16	2
Herc6	NM_025992.2:876	1570	1257	1461	1784	1908	1273	811	384	1143	650	1425	1569	986	1911	1485	573	724	976	418	571	430	919	79	1056	676	1585	1277	1416	722	281
Hif1a	NM_010431.2:1294	1961	2221	2262	1959	3087	2617	2937	2778	2698	2255	3340	2773	3030	3975	3735	4727	3076	2079	1778	2140	2797	1600	432	1988	1219	2125	2145	1850	1394	1122
Hmgb1	NM_010439.3:1574	698	915	900	773	1087	1896	2078	1785	2054	1641	1405	946	1245	1191	1455	2972	2508	706	1613	1431	1437	575	76	756	450	661	697	650	514	747
Hras	NM_008284.2:1890	12	29	20	21	15	14	27	16	21	29	15	18	19	14	17	18	25	10	8	6	3	8	1	8	6	9	11	10	15	11
Hsd11b1	NM_008288.2:110	24	50	30	20	51	21	12	10	11	6	65	30	34	48	37	20	14	30	7	8	14	23	9	45	24	33	34	51	35	2
Hspa1b	NM_010478.2:2469	134	134	164	122	120	324	187	126	241	142	156	229	304	273	153	183	261	110	161	147	174	69	15	140	75	109	116	120	108	58
Hspb2	NM_024441.3:667	332	316	336	359	425	251	211	201	256	228	449	425	386	465	465	315	323	309	201	206	131	300	73	323	281	361	401	404	354	99
Icam1	NM_010493.2:2195	126	126	141	129	165	75	49	32	55	43	193	192	127	182	136	76	78	121	45	56	46	95	13	142	59	143	157	157	84	27
Icam2	NM_010494.1:375	115	111	74	101	153	105	82	42	86	60	138	96	81	111	104	72	79	90	50	44	43	53	5	82	44	91	92	101	67	30
Icam4	NM_023892.2:540	15	23	22	16	14	14	13	13	14	6	6	12	18	28	19	13	18	11	10	5	8	8	3	12	6	8	14	12	3	4
Icos	NM_017480.1:142	31	67	21	21	84	19	6	8	6	7	86	53	40	118	46	10	23	44	2	5	8	24	3	72	14	30	29	50	42	5
Icosl	NM_015790.3:349	58	53	46	34	57	61	52	60	52	29	79	81	58	73	72	87	76	51	39	32	38	34	4	36	24	44	41	59	34	24
Ido1	NM_008324.1:521	6	4	6	2	4	5	4	10	8	5	8	8	7	10	11	10	5	2	5	3	5	6	1	7	2	3	1	2	2	3
Ifi27	NM_026790.2:166	5361	6231	6578	6824	7696	6666	7058	5620	7453	5812	7350	6983	6765	6711	8374	6958	6728	4349	4248	4251	3408	3945	578	4099	3171	4846	4633	4673	3347	1672
Ifi35	NM_027320.4:820	977	728	915	1161	1164	871	629	421	769	555	1205	1342	956	1473	1196	663	960	743	493	527	410	613	55	804	504	1016	917	1043	548	256
Ifi44	NM_133871.2:990	980	679	981	1170	1012	414	230	95	429	174	744	992	512	1062	706	121	210	487	135	216	107	528	110	558	442	1008	743	873	481	106
Ifi44l	NM_031367.1:1410	10	11	9	6	6	6	2	5	5	2	10	14	15	12	17	12	11	3	4	1	5	8	1	3	4	4	8	4	7	3
Ifih1	NM_027835.2:1997	709	538	773	753	932	493	372	200	466	291	620	692	505	830	696	282	352	438	220	278	237	349	69	460	295	642	584	616	320	148
Ifit1	NM_008331.2:890	932	671	1521	1499	1046	330	302	182	373	203	862	1353	797	1457	993	273	317	648	178	251	125	584	120	490	495	920	616	783	398	103
Ifit2	NM_008332.2:230	1224	724	1191	1438	1191	320	281	217	322	233	946	1109	694	1483	963	412	307	740	190	235	252	632	99	775	466	1043	836	1088	470	125
Ifit3	NM_010501.1:1290	5654	3957	7757	8302	6347	1483	946	512	1515	773	4069	5543	3098	5828	4374	714	874	3483	539	813	536	2997	733	2870	2331	5072	3762	5001	2392	381
Ifitm1	NM_001112715.1:412	16	17	9	14	8	21	17	15	13	19	12	27	34	206	17	37	20	11	8	24	7	9	1	13	12	8	6	9	8	5
Ifitm2	NM_030694.1:87	2305	2703	2641	2617	3306	3102	3383	3258	3447	2997	2138	2075	2250	2855	2376	2873	2532	1137	1441	1575	1547	1042	263	1076	821	1263	1403	1343	986	1079
Ifna1	NM_010502.2:30	21	29	36	22	14	30	33	41	32	26	13	9	8	16	12	27	27	8	2	5	5	7	2	7	5	13	9	8	6	13
Ifna2	NM_010503.2:89	7	5	9	8	5	4	7	5	3	5	5	7	4	8	3	8	7	1	3	1	2	4	1	3	2	3	4	2	1	1
Ifna4	NM_010504.2:261	33	29	27	18	12	25	28	28	23	22	17	14	15	15	19	31	29	8	6	5	3	3	2	12	8	13	7	9	16	13
Ifnar1	NM_010508.1:1195	380	402	404	376	554	477	508	477	617	493	609	594	466	634	626	665	531	309	284	354	317	274	34	360	209	424	409	384	269	236
Ifnar2	NM_001110498.1:725	299	311	300	361	518	238	220	163	261	195	509	529	414	434	467	328	314	366	176	177	209	294	15	385	182	404	409	373	263	73
Ifnb1	NM_010510.1:335	5	8	11	6	6	6	9	2	6	7	11	10	12	8	11	8	8	3	4	5	1	2	1	1	3	9	2	6	3	1
Ifng	NM_008337.1:95	19	28	21	15	16	21	18	16	15	10	41	19	17	28	28	5	20	16	2	5	4	12	1	9	9	20	14	11	12	2
Ifngr1	NM_010511.2:985	441	536	343	331	719	308	331	333	304	246	674	509	388	551	478	463	391	406	220	209	225	255	27	506	185	300	441	440	310	127
Ifnl2	NM_001024673.2:72	5	9	14	3	5	5	4	9	10	8	5	8	11	9	14	19	11	2	9	8	3	4	1	3	2	5	3	6	6	1
Igf1r	NM_010513.2:3390	36	44	46	37	74	108	124	123	117	100	39	38	39	90	44	131	87	22	36	31	59	15	2	35	15	43	28	23	21	41
Igf2r	NM_010515.1:2585	201	190	263	228	409	406	357	430	271	374	219	264	231	409	276	532	337	129	194	227	218	114	12	217	76	261	221	251	130	166
Igll1	NM_001190325.1:690	9	5	7	9	5	6	4	1	2	2	13	8	11	12	9	16	11	6	2	3	1	4	3	2	2	3	7	1	3	1
Ikbkb	NM_010546.2:498	413	417	486	396	596	466	435	440	431	320	462	443	399	416	444	537	411	293	251	248	280	225	22	336	153	339	291	293	175	139
Ikbke	NM_019777.3:618	105	82	100	87	113	79	59	45	70	50	174	141	99	166	145	98	70	101	33	56	37	86	10	110	36	121	100	128	53	22
Ikbkg	NM_178590.2:525	174	179	215	182	200	176	162	138	164	129	121	104	102	130	121	117	94	89	56	65	66	55	11	85	45	90	71	87	59	41
Ikzf1	NM_001025597.1:4420	50	69	15	28	102	13	11	8	14	6	98	55	38	44	50	8	9	44	4	6	9	29	4	75	13	25	51	55	34	6
Ikzf2	NM_011770.4:7230	69	87	68	85	123	45	36	42	49	40	123	119	98	182	129	69	53	77	26	37	50	58	10	102	36	75	100	97	65	28
Il10	NM_010548.1:985	6	15	11	12	13	3	7	7	9	2	7	7	11	6	11	8	11	2	5	3	2	5	1	5	2	4	3	8	3	3
Il10ra	NM_008348.2:75	190	177	84	124	339	36	17	5	34	8	487	260	204	257	297	27	32	183	7	27	7	99	6	240	41	163	172	186	110	5
Il11	NM_008350.2:285	3	7	2	3	5	5	5	4	4	1	9	8	8	5	1	7	3	4	2	1	2	5	1	1	1	2	3	3	4	2
Il11ra1	NM_010549.3:22	20	33	44	28	12	33	36	24	20	33	20	24	30	23	19	19	23	12	8	6	6	12	6	16	10	24	18	9	17	15
Il12a	NM_008351.1:355	21	19	26	24	19	30	23	23	21	19	12	11	9	12	11	19	27	7	3	7	1	5	3	8	5	8	6	9	7	7
Il12b	NM_008352.1:1045	13	12	11	8	12	14	6	7	5	9	21	12	19	20	19	4	5	7	3	4	2	3	1	2	3	9	8	5	10	3
Il12rb1	NM_008353.2:1088	89	90	50	106	193	49	18	11	51	17	123	64	43	94	65	19	11	63	2	12	8	49	2	114	46	119	97	107	49	12
Il12rb2	NM_008354.3:1395	18	14	4	6	13	5	3	6	3	8	30	9	9	21	9	7	4	13	2	1	3	5	1	19	1	13	15	14	9	1
Il13	NM_008355.2:425	10	20	7	7	8	8	9	9	10	10	9	15	12	17	13	20	17	4	7	6	7	7	1	7	6	12	9	12	9	3
Il13ra1	NM_133990.4:845	249	223	227	244	258	214	193	137	195	151	314	278	243	418	244	221	237	197	156	207	149	209	32	212	132	224	252	272	193	67
Il13ra2	NM_008356.3:1010	4	4	6	3	5	4	4	1	5	4	8	11	9	19	10	7	5	4	3	4	1	2	1	3	2	5	7	7	4	1
Il15	NM_008357.2:854	68	64	71	57	66	37	25	24	27	15	55	46	38	47	37	24	33	36	14	8	4	25	3	37	26	35	25	35	23	6
Il15ra	NM_008358.2:800	26	14	22	27	27	25	10	6	15	12	33	26	33	39	32	23	20	19	6	10	6	13	1	27	10	17	20	25	8	8
Il16	NM_010551.3:3095	37	57	25	23	95	17	9	6	11	13	125	77	61	88	82	15	18	37	6	8	7	23	1	64	14	26	42	38	32	6
Il17a	NM_010552.3:205	2	5	8	8	11	10	4	4	5	6	13	7	5	26	5	11	9	1	4	6	1	2	1	4	2	2	4	8	1	1
Il17b	NM_019508.1:346	8	14	17	14	16	14	15	13	10	9	16	15	12	15	8	17	17	12	4	4	4	11	3	5	5	4	6	9	9	8
Il17f	NM_145856.2:625	8	6	7	3	4	4	8	5	4	8	5	4	5	28	9	15	11	1	2	1	1	2	1	4	1	1	1	1	1	1
Il17ra	NM_008359.1:312	110	121	139	130	169	144	119	156	144	115	225	200	170	276	163	215	197	116	92	124	106	87	7	127	59	153	123	130	97	47
Il17rb	NM_019583.3:1338	16	16	27	11	12	17	22	24	19	7	11	18	18	16	17	20	30	7	5	9	7	5	1	10	8	19	10	12	11	10
Il18	NM_008360.1:270	310	340	367	367	408	177	136	98	195	127	371	332	291	367	314	153	173	293	99	112	94	230	56	282	199	257	281	290	205	51
Il18r1	NM_001161842.1:620	79	122	35	41	100	18	16	19	24	16	276	85	60	104	150	18	21	108	7	6	6	40	4	142	21	48	75	82	82	9
Il18rap	NM_010553.2:2055	21	31	18	22	46	6	10	8	12	9	124	36	38	41	61	14	12	49	5	3	5	25	2	58	12	30	38	34	36	3
Il19	NM_001009940.1:464	4	12	4	9	4	8	12	10	4	5	5	13	10	13	9	10	12	6	4	3	5	3	3	4	2	5	6	2	3	4
Il1a	NM_010554.4:225	6	9	11	19	13	8	7	3	6	3	12	12	10	72	8	8	6	5	2	4	2	2	1	5	7	5	7	7	2	1
Il1b	NM_008361.3:1120	14	15	21	39	17	42	32	16	17	16	19	32	31	701	27	17	25	14	13	40	6	7	13	10	4	19	15	18	15	2
Il1r1	NM_001123382.1:820	22	17	10	13	35	18	13	13	14	11	17	28	11	25	14	11	16	5	4	15	7	7	2	17	1	9	14	16	8	2
Il1r2	NM_010555.4:458	29	28	17	23	21	31	19	18	23	15	24	43	45	120	37	32	20	13	14	15	13	24	2	16	18	10	27	9	13	10
Il1rap	NM_008364.2:2415	225	196	350	311	358	276	322	322	283	277	245	260	275	484	272	625	478	205	242	263	365	154	10	194	115	214	193	230	150	129
Il1rapl2	NM_030688.1:202	9	11	8	7	5	5	9	5	7	8	13	17	8	18	9	11	10	10	2	5	6	5	1	6	6	5	8	7	5	4
Il1rl1	NM_001025602.2:815	31	23	11	8	21	7	9	15	8	9	30	59	22	31	16	24	16	24	2	14	6	8	2	17	6	12	23	20	11	4
Il1rl2	NM_133193.3:860	12	11	6	3	10	10	9	8	2	3	11	9	16	12	12	13	7	5	7	5	6	8	1	1	3	9	11	7	13	1
Il1rn	NM_031167.5:224	131	98	117	170	114	74	37	39	98	51	66	116	120	458	96	42	41	71	17	34	9	63	3	52	46	74	96	75	51	21
Il2	NM_008366.3:314	6	7	7	7	7	6	4	2	3	3	5	2	16	9	8	10	9	8	1	2	4	3	3	5	2	3	8	3	7	1
Il21	NM_021782.2:1762	6	6	4	7	8	2	4	7	4	9	16	3	6	22	17	17	9	7	1	2	2	3	1	5	2	5	6	6	9	5
Il21r	NM_021887.1:619	51	64	47	40	100	10	17	9	17	14	114	67	63	86	78	12	14	59	12	13	4	24	3	79	9	51	62	65	40	4
Il22	NM_016971.1:477	13	15	9	7	13	10	7	10	7	7	8	7	8	17	9	12	7	8	3	2	1	2	1	3	3	4	7	2	2	1
Il22ra1	NM_178257.1:685	18	22	24	13	18	21	24	17	20	16	20	15	24	18	15	23	28	14	8	9	4	5	1	16	5	14	11	12	12	11
Il22ra2	NM_178258.5:20	35	21	26	14	11	27	27	22	18	25	11	10	17	13	13	11	19	10	7	2	3	4	2	14	5	3	6	4	8	7
Il23a	NM_031252.1:360	3	5	9	14	9	12	8	12	13	11	11	6	6	14	5	22	17	8	13	6	3	5	2	3	5	4	2	3	3	3
Il23r	NM_144548.1:690	7	9	5	4	7	4	3	6	6	7	3	9	10	11	6	17	9	3	3	1	2	6	1	4	2	2	5	7	3	2
Il24	NM_053095.2:545	3	4	3	3	5	4	5	1	1	2	7	15	4	13	5	6	8	2	3	3	2	4	1	4	2	2	3	3	2	1
Il25	NM_080729.2:649	8	5	8	9	4	7	6	12	8	5	12	6	13	4	6	13	8	4	4	3	3	1	1	3	4	2	9	1	9	1
Il27	NM_145636.1:402	9	8	10	7	7	9	3	5	9	7	8	22	15	17	17	18	12	8	6	7	3	8	1	11	1	8	7	6	6	1
Il2ra	NM_008367.2:325	62	64	40	74	102	11	16	14	18	18	57	62	41	132	35	14	18	59	10	9	9	33	1	54	23	51	75	62	40	14
Il2rb	NM_008368.3:2365	614	818	212	371	1079	76	31	26	60	47	1405	455	421	601	658	37	41	648	18	27	11	273	15	949	156	399	679	640	425	14
Il2rg	NM_013563.3:1226	70	83	49	82	145	28	19	9	20	9	140	89	66	111	94	17	17	47	8	11	4	34	1	110	22	46	87	87	46	10
Il3	NM_010556.4:155	1	8	5	4	6	6	3	4	4	3	2	2	7	9	5	7	7	4	2	4	2	3	1	2	3	1	1	5	3	4
Il34	NM_001135100.1:848	9	6	9	7	9	4	4	4	6	7	15	9	13	9	9	10	12	6	3	5	5	2	1	6	1	2	10	10	3	1
Il3ra	NM_008369.1:567	240	222	284	308	364	141	168	133	165	125	229	240	178	265	272	124	128	204	65	68	53	118	14	196	98	198	218	207	155	38
Il4	NM_021283.1:345	5	6	6	1	5	2	7	8	9	2	10	3	6	9	5	9	11	1	1	2	1	1	2	3	1	3	4	5	3	2
Il4ra	NM_010557.1:3017	95	94	78	101	166	65	43	39	55	52	147	155	132	222	100	46	67	75	20	27	12	59	8	85	33	88	107	125	69	24
Il5	NM_010558.1:177	19	28	25	10	18	26	20	23	10	21	12	5	7	17	13	13	21	6	6	5	5	3	1	5	1	7	12	9	6	4
Il5ra	NM_008370.2:2290	5	9	4	2	6	1	8	3	3	5	6	3	5	4	11	10	5	3	1	3	3	2	1	5	2	4	4	1	2	2
Il6	NM_031168.1:40	16	21	15	5	9	11	6	6	6	5	5	9	8	98	10	9	13	3	3	13	2	4	1	3	2	7	2	5	4	1
Il6ra	NM_010559.2:2825	52	40	36	29	58	20	13	10	20	17	57	53	65	72	58	27	23	41	9	27	10	19	2	48	15	34	66	54	24	8
Il6st	NM_010560.2:2325	167	177	154	193	296	230	198	246	206	155	121	146	135	188	133	207	155	87	86	96	143	54	3	111	45	124	112	140	88	61
Il7	NM_008371.2:1055	17	15	11	11	11	19	10	6	8	8	16	9	13	19	7	14	12	12	3	3	8	7	2	6	5	9	9	18	5	2
Il7r	NM_008372.3:1020	41	41	45	33	56	20	20	12	21	18	44	34	28	52	27	10	12	21	5	13	8	17	2	25	9	19	35	39	17	11
Il9	NM_008373.1:39	6	9	6	4	7	5	6	11	6	3	13	5	3	7	2	10	5	4	1	4	1	1	1	3	4	1	3	3	3	3
Ilf3	NM_010561.2:1902	173	239	220	195	278	361	431	337	368	273	225	177	211	233	243	449	317	129	220	192	240	94	19	126	77	152	163	135	102	94
Inpp5d	NM_001110192.1:2186	53	57	50	48	100	57	48	46	47	42	99	67	92	103	111	59	48	56	23	24	35	39	3	90	21	68	75	74	67	16
Irak1	NM_008363.2:951	272	325	334	283	395	367	367	349	427	293	201	171	169	231	211	290	185	123	100	88	149	73	4	115	61	132	116	121	93	93
Irak2	NM_001113553.1:485	56	62	49	58	82	24	23	17	25	21	124	118	93	119	102	36	19	79	12	26	15	64	5	101	50	97	80	89	52	9
Irak3	NM_028679.3:2608	15	20	12	15	17	9	3	7	13	5	17	13	19	22	16	14	8	15	3	5	4	7	1	13	7	13	10	21	8	2
Irak4	NM_029926.5:250	206	195	211	186	303	149	180	159	190	149	232	218	194	243	247	196	152	155	85	91	128	123	16	182	81	176	167	164	108	67
Irf1	NM_008390.1:365	1717	1299	1418	2205	1946	1192	711	225	795	547	1785	1575	1030	2099	1471	490	723	1085	431	534	329	900	129	1300	508	1760	1318	1616	832	247
Irf2	NM_008391.2:440	237	228	236	233	295	189	153	134	181	134	423	345	279	418	358	224	212	260	140	158	149	158	20	318	109	302	262	333	168	78
Irf3	NM_016849.4:526	224	251	282	215	280	263	282	248	272	176	275	266	282	309	325	387	380	181	183	165	175	158	26	220	102	218	224	258	183	70
Irf4	NM_013674.1:1878	20	23	19	12	33	14	12	10	15	11	33	22	15	30	28	17	10	12	6	5	3	3	3	18	5	18	13	19	6	7
Irf5	NM_012057.3:1826	181	176	134	174	221	69	38	31	51	50	241	220	165	228	184	49	47	122	27	45	23	90	18	156	56	125	162	148	113	22
Irf7	NM_016850.2:705	731	631	803	1096	1051	264	153	92	292	153	952	1226	799	1342	994	240	292	750	142	195	96	636	45	709	526	1131	1195	1265	560	71
Irf8	NM_008320.3:2274	142	151	98	144	226	57	23	26	43	29	258	206	130	228	183	29	51	154	22	30	24	98	8	218	51	121	181	147	86	7
Irgm2	NM_019440.2:2555	1342	1031	1022	1380	1556	578	339	108	490	274	1255	1100	632	1174	994	170	283	644	132	162	108	492	47	996	353	1060	909	1106	508	105
Isg15	NM_015783.1:395	557	424	640	768	617	318	253	140	310	204	747	1326	831	1655	994	416	504	609	298	356	210	569	111	383	502	861	746	876	453	174
Isg20	NM_020583.5:552	684	573	683	857	841	496	311	252	394	327	590	893	690	1270	529	643	354	447	188	292	314	447	39	396	308	739	614	666	364	125
Itch	NM_008395.2:575	583	598	650	597	868	691	742	721	704	548	707	653	721	785	695	914	642	470	359	464	522	365	27	519	249	572	537	503	313	251
Itga1	NM_001033228.3:2550	111	141	188	167	234	264	210	323	260	249	141	132	184	270	220	316	251	94	145	138	168	89	18	144	46	139	145	172	96	111
Itga2	NM_008396.2:1860	14	18	16	14	22	20	10	13	11	5	19	19	20	25	11	23	22	10	16	13	5	11	7	18	7	12	10	16	15	7
Itga2b	NM_010575.2:461	10	7	12	6	7	10	12	4	5	5	7	4	7	12	9	11	7	3	6	5	7	2	1	6	3	2	6	2	5	1
Itga4	NM_010576.3:6600	120	147	120	82	265	110	109	136	73	72	220	116	102	151	177	193	92	104	53	66	76	65	7	178	43	85	114	111	68	25
Itga5	NM_010577.3:2446	87	79	113	92	134	132	143	109	126	93	195	240	262	350	227	421	333	155	200	205	207	115	16	182	74	223	199	224	131	51
Itga6	NM_008397.3:910	263	285	438	375	493	236	259	366	254	225	283	345	312	496	326	582	405	268	212	216	229	199	15	277	119	333	310	304	168	103
Itgae	NM_008399.1:775	24	19	25	24	25	13	16	17	21	17	40	31	32	32	37	25	41	16	10	8	3	8	1	15	9	17	18	18	12	9
Itgal	NM_008400.2:950	128	149	44	76	265	42	31	23	36	25	304	134	133	156	209	45	40	137	21	17	8	72	6	208	48	100	167	128	87	18
Itgam	NM_008401.2:155	48	46	37	51	68	29	19	5	43	24	106	115	104	215	91	31	40	75	16	38	27	57	17	75	29	91	131	129	67	15
Itgax	NM_021334.2:327	21	28	19	22	43	14	13	8	12	12	37	36	29	32	41	10	7	15	3	5	6	9	3	29	15	36	21	28	11	2
Itgb1	NM_010578.1:1855	2970	3147	3870	3386	5035	4033	4252	4014	4315	3613	4046	3871	3933	4885	4533	7098	5703	2967	3177	3341	4396	2271	350	3102	1669	3667	3595	3557	2378	1558
Itgb2	NM_008404.4:2542	250	267	153	209	476	106	55	52	90	58	436	262	218	397	325	68	60	174	22	54	25	124	7	289	75	195	226	218	129	20
Itgb3	NM_016780.2:2595	84	110	102	94	139	85	93	82	93	72	63	89	77	90	69	72	39	44	25	24	44	34	4	55	22	58	64	74	31	19
Itgb4	NM_001005608.2:3355	34	45	53	36	31	28	39	47	29	34	28	22	17	37	25	30	49	12	4	4	4	5	2	11	9	24	31	19	11	8
Itk	NM_010583.3:404	21	24	16	16	40	12	7	6	8	8	71	28	30	41	41	12	13	27	3	5	2	15	1	34	7	19	23	29	17	2
Jak1	NM_146145.2:4080	535	555	556	587	844	474	528	477	457	403	648	586	567	725	624	590	496	405	232	244	270	262	24	461	196	386	462	460	313	160
Jak2	NM_008413.2:1049	416	393	434	451	541	385	319	274	350	263	537	518	470	621	554	458	345	424	216	244	228	288	30	507	191	425	414	467	274	151
Jak3	NM_010589.5:145	93	96	94	83	149	44	60	47	38	34	95	66	59	80	73	35	23	60	16	11	18	33	3	84	21	67	65	89	62	17
Jam3	NM_023277.4:145	307	221	227	299	315	140	156	131	176	124	370	378	246	501	328	249	230	230	121	118	144	193	26	218	104	234	229	249	154	48
Jun	NM_010591.2:2212	543	519	587	610	611	594	383	166	277	192	467	452	355	610	424	319	204	366	114	136	178	244	20	371	150	301	273	313	227	101
Kdr	NM_010612.2:995	39	55	47	33	65	49	42	52	44	32	22	29	28	63	38	39	58	39	24	26	19	14	3	13	6	26	36	43	16	23
Kit	NM_001122733.1:4275	22	38	25	18	42	44	40	40	53	23	34	35	27	30	32	48	43	17	23	24	18	28	4	20	21	27	30	17	22	6
Klra1	NM_016659.3:105	16	12	11	7	5	8	9	9	11	10	9	5	8	8	9	26	14	3	1	5	5	4	1	4	1	3	2	11	5	4
Klra15	NM_013793.2:736	6	7	5	3	4	6	4	3	3	1	9	9	8	7	6	6	10	3	1	5	1	1	1	9	2	4	4	6	5	1
Klra17	NM_133203.4:58	20	22	11	12	20	17	8	6	26	11	58	32	43	49	54	17	16	15	6	8	12	14	2	21	6	21	11	16	18	5
Klra2	NM_001170851.1:420	106	93	45	43	115	40	18	8	39	11	128	69	77	122	115	15	24	52	17	15	6	37	31	122	43	69	80	113	63	5
Klra20	NM_053150.2:176	10	22	15	10	8	14	16	11	15	17	7	8	12	13	8	9	24	3	4	4	1	2	2	7	7	9	5	12	4	8
Klra21	NM_053151.1:41	11	9	5	7	16	15	9	16	8	8	11	16	12	15	14	10	14	8	5	8	2	8	1	4	4	4	6	4	6	7
Klra27	XM_916590.3:496	6	9	5	3	3	3	2	4	6	4	6	10	2	7	6	6	6	2	1	2	1	1	1	6	3	5	3	5	1	4
Klra3	NM_010648.2:7	3	4	3	4	5	2	3	6	3	2	8	8	9	6	6	10	13	7	1	6	3	1	1	2	7	4	1	1	6	3
Klra4	NM_010649.3:169	43	44	42	26	58	27	29	29	24	24	14	9	21	9	15	11	10	13	2	5	1	4	2	13	8	14	10	16	5	12
Klra5	NM_008463.2:174	21	30	30	12	21	26	16	23	21	22	24	25	19	18	22	25	33	10	10	7	3	13	2	11	5	14	19	5	14	10
Klra6	NM_008464.2:880	25	15	16	20	23	24	26	20	17	18	32	30	33	23	25	14	21	19	13	7	3	14	2	23	11	19	27	14	10	8
Klra7	NM_001110323.1:250	81	51	38	60	73	21	11	18	31	26	35	85	29	23	33	13	23	47	4	1	1	36	19	35	47	46	63	59	40	3
Klrb1	NM_001099918.1:327	21	19	19	10	10	11	20	8	19	15	19	16	17	17	18	17	16	14	6	2	1	5	1	10	3	10	10	8	9	10
Klrb1c	NM_008527.2:47	8	11	15	7	14	10	9	4	8	5	21	18	19	15	16	11	14	14	9	7	9	14	2	7	9	24	22	21	9	5
Klrc1	NM_001136068.1:68	90	166	42	35	122	28	20	15	22	24	449	84	145	162	215	28	33	132	8	13	6	72	12	251	44	84	137	91	112	4
Klrc2	NM_010653.4:259	40	35	21	14	29	9	9	6	7	3	37	40	19	24	29	12	5	20	4	5	3	17	3	33	15	32	33	32	27	1
Klrd1	NM_010654.2:434	209	318	80	103	285	38	30	17	38	30	912	287	264	342	403	22	39	273	24	30	21	222	47	346	170	202	294	252	325	15
Klrg1	NM_016970.1:825	36	38	17	29	59	9	5	4	14	4	22	35	35	41	26	17	20	28	4	7	7	37	6	34	23	26	52	37	22	3
Klrk1	NM_001083322.1:144	299	321	121	151	389	37	24	9	29	23	618	248	164	252	297	20	19	207	14	15	4	135	11	290	81	144	233	188	115	9
Lag3	NM_008479.1:1700	32	62	19	22	70	30	17	18	15	18	169	37	47	76	84	16	24	47	10	7	7	18	1	80	13	31	43	56	45	6
Lamp1	NM_010684.2:2080	5232	5440	6924	6136	8019	4374	4527	4801	4790	3927	7010	6904	5813	6955	7147	7157	6059	4810	3577	3394	3826	3892	492	4888	2927	5193	5210	5214	3278	1410
Lamp2	NM_001017959.1:908	2618	2539	2941	2841	3752	2117	2240	1831	2379	1940	3389	3297	2821	3603	3257	2875	2590	2122	1472	1535	1405	1975	387	2168	1469	2557	2401	2438	1782	831
Lamp3	NM_177356.3:1074	11	10	13	11	8	9	17	4	9	13	8	11	10	6	9	13	7	3	4	1	2	5	1	1	1	5	2	3	5	3
Lbp	NM_008489.2:1015	22	19	13	12	19	17	5	6	6	4	22	33	70	28	22	12	9	9	3	6	3	5	5	17	5	11	13	13	17	1
Lck	NM_010693.2:1180	96	152	53	80	231	47	48	42	37	48	341	110	109	163	201	55	58	151	35	38	27	91	5	254	53	96	162	146	85	21
Lcn2	NM_008491.1:190	6	16	11	19	11	8	14	79	13	13	14	16	40	458	11	21	29	4	21	41	5	6	1	6	1	7	12	14	10	6
Lcp1	NM_001247984.1:3344	967	1015	564	659	1691	353	216	176	313	194	2016	1151	1000	1551	1424	276	311	917	139	195	139	536	25	1229	335	730	1026	843	582	113
Lgals3	NM_001145953.1:665	1653	1784	1487	1768	2278	621	487	383	971	770	2195	2373	1902	2332	1960	535	662	1382	379	606	310	1455	120	1716	986	1531	1883	1656	953	346
Lif	NM_008501.2:3435	59	49	80	86	58	19	15	19	26	21	41	69	40	160	50	36	19	54	10	14	22	20	4	15	18	39	30	46	22	6
Lilra5	NM_001081239.2:994	11	25	24	14	15	18	19	10	16	19	17	11	16	20	23	18	21	7	6	5	7	7	1	11	5	16	7	7	11	12
Litaf	NM_019980.1:1100	955	1103	1185	1349	1373	1101	1076	984	1229	954	1231	1258	1218	1918	1244	1542	1239	899	609	636	770	589	39	736	390	825	746	746	562	402
Lrp1	NM_008512.2:1310	285	218	225	278	476	210	178	177	154	135	273	330	281	515	332	223	142	202	79	132	108	194	23	381	122	409	384	504	251	85
Lrrn3	NM_010733.2:1765	25	17	33	15	46	15	18	11	12	8	13	18	8	22	23	17	23	11	4	6	13	11	1	12	11	15	18	18	12	2
Lta	NM_010735.1:1115	9	16	9	8	10	7	7	6	16	3	13	13	5	14	11	11	6	8	3	7	3	6	1	6	4	8	6	8	4	1
Ltb	NM_008518.2:163	68	75	23	35	118	15	6	9	10	7	196	81	65	90	113	11	14	63	10	2	4	42	1	88	20	44	64	72	62	4
Ltbr	NM_010736.3:1962	561	615	730	647	748	736	790	798	740	672	566	632	614	838	633	976	845	379	461	451	531	316	34	363	233	413	463	429	322	285
Ltf	NM_008522.3:2545	10	16	7	5	7	16	14	14	17	12	17	10	14	15	11	16	20	3	2	4	2	7	1	10	5	12	8	10	9	9
Ltk	NM_008523.2:788	5	13	21	10	5	8	7	7	20	12	10	15	11	11	10	9	19	8	3	3	1	4	1	4	4	5	8	6	10	5
Ly86	NM_010745.2:725	430	398	243	260	621	156	53	25	104	65	799	575	455	619	608	58	107	357	63	122	52	303	17	459	183	313	399	360	190	46
Ly9	NM_008534.2:1190	77	78	52	55	134	28	22	24	33	19	173	118	80	105	95	33	43	77	23	16	12	46	7	99	43	59	83	78	49	15
Ly96	NM_001159711.1:64	219	247	231	240	286	200	246	205	259	228	292	310	280	340	329	272	288	199	156	184	154	155	25	201	87	248	219	176	167	101
Lyn	NM_010747.1:1725	196	193	142	155	314	105	65	63	89	70	226	177	189	283	198	64	90	116	29	47	47	90	5	204	61	138	163	169	72	31
Lyve1	NM_053247.4:150	16	9	11	12	13	7	11	12	5	22	12	12	56	20	15	29	10	7	3	9	7	7	2	5	4	9	10	12	9	7
Lyz2	NM_017372.3:98	2711	2470	1786	1761	3827	800	549	379	607	701	4253	3530	2419	2758	3251	463	769	1798	615	1014	226	1765	526	2693	1171	1773	2048	2472	1788	240
Maf	NM_001025577.2:43	116	144	162	130	223	162	155	149	177	121	109	96	94	96	111	91	88	88	43	46	39	52	9	89	31	95	79	94	46	52
Map2k1	NM_008927.3:1695	1067	1100	1273	1245	1583	1209	1285	1111	1263	1078	1095	1040	1118	1121	1119	1373	975	645	484	549	689	478	41	659	417	715	734	716	471	445
Map2k2	NM_023138.4:1440	600	593	659	612	781	769	887	800	819	714	888	832	878	940	1028	1471	1171	577	600	536	672	363	33	517	263	557	530	503	330	370
Map2k4	NM_009157.4:1335	261	257	372	327	390	353	382	384	373	298	338	391	363	399	391	581	399	251	216	225	290	174	15	187	109	235	224	234	138	157
Map3k1	NM_011945.2:1640	143	165	153	155	227	230	298	295	191	190	171	179	193	230	203	369	157	129	84	134	190	77	3	110	50	123	124	140	80	63
Map3k20	NM_023057.5:976	299	317	453	329	428	248	252	267	255	219	491	579	482	653	619	539	382	398	231	263	281	313	41	365	156	407	362	369	213	163
Map3k5	NM_008580.4:640	155	182	141	142	242	172	130	143	144	110	324	238	226	233	291	197	131	171	84	89	123	121	15	273	88	257	252	183	104	69
Map3k7	NM_009316.1:822	284	335	428	415	492	474	566	526	515	453	524	527	535	601	619	904	705	397	295	396	312	261	18	299	154	392	313	317	237	169
Map4k2	NM_009006.2:666	54	61	51	76	88	53	59	41	46	38	74	50	58	64	56	45	45	47	22	28	24	32	5	51	19	46	47	34	26	19
Mapk1	NM_011949.3:2640	865	922	1082	892	1159	1227	1236	1089	1307	939	1162	1091	1098	1200	1210	1622	1270	590	755	815	803	483	194	658	357	719	673	760	539	398
Mapk11	NM_011161.5:396	12	19	25	13	35	50	64	54	48	41	31	20	31	22	29	87	79	11	25	29	38	10	1	12	7	19	8	13	10	12
Mapk14	NM_001168513.1:114	634	662	675	633	789	946	901	905	875	728	809	712	760	905	779	1274	892	475	447	552	567	301	27	461	243	459	408	485	282	337
Mapk3	NM_011952.2:825	1140	1320	1369	1421	2039	1253	1483	1604	1499	1380	1235	988	1213	1321	1210	1534	1134	718	516	535	647	531	22	697	394	868	877	730	446	483
Mapk8	NM_016700.3:970	84	88	123	91	122	107	139	158	126	97	106	142	163	143	114	247	180	89	111	127	141	65	11	73	43	96	64	90	56	58
Mapkapk2	NM_008551.1:1991	389	474	410	484	657	482	489	536	517	472	500	484	497	586	542	703	507	298	253	283	282	210	15	323	147	336	306	295	193	139
Marco	NM_010766.2:350	10	28	14	8	57	28	16	7	5	6	46	18	18	18	16	9	10	13	6	6	3	5	1	29	3	3	7	11	17	5
Masp1	NM_008555.2:210	9	12	6	6	13	5	4	4	6	2	8	8	7	17	12	12	8	7	2	3	1	5	1	18	4	9	3	6	6	3
Masp2	NM_010767.3:363	2	6	5	4	3	8	6	7	6	6	9	11	3	7	5	8	12	5	2	1	4	1	1	2	3	1	1	3	6	3
Mavs	NM_144888.1:2510	80	76	97	84	140	115	133	140	130	103	184	206	167	205	201	234	181	118	96	80	70	83	4	122	77	119	106	101	79	54
Mbl2	NM_010776.1:525	2	6	8	4	3	7	1	2	9	1	6	7	3	7	8	4	4	3	1	1	3	2	1	4	2	5	2	1	4	3
Mcam	NM_023061.2:630	1376	1279	2127	1750	1791	624	589	713	747	582	678	1153	846	1734	873	1186	657	854	432	445	802	603	70	904	329	929	871	870	468	216
Mcl1	NM_008562.3:1012	1401	1597	1419	1263	1779	1418	1444	1244	1434	1215	2091	1691	1659	2002	1816	1791	1481	1070	937	1024	906	1000	209	1466	785	1141	1306	1237	1119	506
Mdm2	NM_010786.4:1664	1036	1098	1729	1279	1295	651	806	752	773	581	959	1346	1103	1770	1136	1117	810	951	539	658	538	609	82	694	441	935	733	927	577	242
Mef2c	NM_001170537.1:4341	373	405	479	388	680	445	442	428	354	288	442	420	405	494	531	703	449	327	254	294	388	237	35	436	141	320	282	413	245	169
Mefv	NM_001161790.1:928	26	26	24	19	27	11	11	5	10	11	21	30	18	38	24	6	19	11	6	12	7	7	1	7	4	7	19	14	7	2
Mertk	NM_008587.1:1320	65	86	87	91	133	67	63	44	69	59	96	88	86	83	103	56	59	58	27	33	19	39	3	74	29	65	83	64	53	21
Mfge8	NM_008594.2:1357	165	182	269	205	236	152	150	174	156	129	137	173	176	262	181	211	185	122	87	120	136	101	9	104	84	136	129	126	75	55
Mif	NM_010798.2:373	5126	6055	6544	7994	8814	10046	12053	11991	11001	11913	6122	6874	7218	8582	8008	13147	10503	4042	4869	5972	4812	3570	274	3190	2641	4917	5058	4625	3225	4287
Mill2	NM_153760.2:22	72	69	99	90	82	43	41	25	44	29	137	133	98	127	96	77	66	85	28	47	29	84	25	113	72	151	122	119	104	18
Mme	NM_008604.3:285	23	23	33	24	28	17	16	12	15	21	13	25	20	50	21	23	24	11	9	8	10	9	4	18	11	14	19	23	8	1
Mmp9	NM_013599.2:1570	6	8	10	6	10	10	14	9	5	4	5	7	11	30	14	8	11	5	5	11	5	3	1	3	8	8	5	5	3	3
Mnx1	NM_019944.1:1740	3	5	6	8	5	4	8	7	4	6	16	9	13	12	5	12	15	1	2	3	1	4	1	4	1	2	5	3	3	3
Mpo	NM_010824.2:1648	14	12	16	5	10	7	10	8	9	11	9	18	10	10	13	20	12	6	7	8	3	2	3	5	4	4	6	7	3	2
Mpped1	NM_172610.3:424	4	8	8	5	5	6	10	6	4	6	8	5	12	7	11	7	8	3	4	3	2	1	2	8	1	3	4	2	2	1
Mr1	NM_008209.4:1360	150	193	175	158	245	109	97	119	83	82	246	215	177	196	217	139	118	145	60	76	76	127	16	166	99	190	150	170	101	37
Mrc1	NM_008625.1:3992	140	125	99	99	196	99	63	61	79	91	174	212	180	269	158	88	91	93	42	102	51	77	22	89	54	152	159	144	120	55
Ms4a1	NM_007641.5:166	21	22	25	12	9	16	19	24	15	24	21	16	13	16	18	25	37	7	11	6	7	4	2	14	10	9	10	11	11	8
Ms4a2	NM_001276330.1:104	10	12	7	11	12	6	10	11	11	9	13	23	14	14	15	14	11	1	2	3	5	6	1	5	7	3	8	7	8	1
Msln	NM_018857.1:346	18	18	12	10	15	7	17	10	12	17	8	23	20	14	18	16	24	3	4	3	2	6	3	12	3	14	10	8	6	10
Msr1	NM_001113326.1:555	116	162	129	159	160	84	49	23	75	80	207	193	143	269	153	56	46	109	50	77	38	110	16	112	70	158	138	134	102	17
Mst1r	NM_009074.1:3135	8	15	10	7	24	5	9	13	9	6	11	8	5	14	7	6	11	2	3	8	4	8	1	4	1	5	7	5	4	4
Mtor	NM_020009.2:2432	156	133	177	172	243	216	215	225	211	158	222	219	234	310	262	331	223	136	132	132	188	111	9	178	67	219	167	204	130	79
Muc1	NM_013605.1:1445	10	17	24	13	18	7	6	9	16	4	16	19	17	13	17	14	12	8	4	3	6	6	1	13	7	6	22	7	7	8
Mx1	NM_010846.1:1078	3	2	5	2	3	6	4	1	6	1	11	11	9	8	12	9	13	2	2	2	1	4	1	3	4	5	4	4	3	2
Mx2	NM_013606.1:2095	114	108	184	189	149	98	68	43	88	35	90	123	92	185	108	37	32	75	26	45	24	41	8	43	48	131	60	116	62	14
Myc	NM_010849.4:630	773	963	1307	947	1095	1326	2033	1739	1980	1301	945	1051	1591	1473	1342	2729	2479	790	1328	1274	1131	422	63	705	391	767	547	1021	414	642
Myd88	NM_010851.2:1595	217	193	212	217	261	131	127	113	135	87	262	258	205	274	237	151	162	156	78	80	80	107	8	157	82	157	148	169	105	31
Ncam1	NM_001113204.1:740	159	180	218	230	324	139	247	209	174	274	138	206	265	310	176	342	129	145	84	135	176	81	10	85	69	193	211	163	104	75
Ncf4	NM_008677.2:741	231	218	115	127	249	70	52	35	64	50	238	235	166	201	185	34	54	143	23	38	20	82	13	172	51	96	146	141	98	18
Ncr1	NM_010746.3:391	42	38	37	44	70	3	6	3	7	3	37	70	33	37	37	12	12	34	6	7	2	58	4	42	31	86	83	74	37	5
Nefl	NM_010910.1:1303	6	9	13	5	13	7	8	9	9	7	7	4	10	5	10	7	10	2	4	2	8	3	1	8	4	2	1	3	3	3
Nfatc1	NM_016791.4:1570	57	51	35	38	75	22	14	16	13	13	68	39	22	55	35	17	18	26	5	12	11	20	2	50	9	29	27	29	21	3
Nfatc2	NM_001037177.1:1559	38	34	26	19	53	21	7	6	14	5	30	36	25	31	30	8	9	23	3	5	7	7	1	28	6	21	28	37	24	9
Nfatc3	NM_010901.2:2260	131	138	143	142	204	223	209	209	235	163	158	130	134	155	170	273	164	92	85	87	134	82	5	110	48	85	76	99	74	54
Nfatc4	NM_023699.3:2205	12	11	11	10	11	9	6	13	15	8	14	18	13	17	10	12	8	5	3	5	2	4	1	11	4	5	8	9	7	2
Nfkb1	NM_008689.2:2125	280	284	262	271	372	315	319	235	305	245	312	262	256	309	276	267	253	170	118	150	127	95	9	192	68	177	211	189	128	102
Nfkb2	NM_019408.2:1150	177	181	220	216	285	135	144	160	175	121	197	218	148	267	202	160	176	126	92	73	101	91	13	173	66	204	191	224	104	76
Nfkbia	NM_010907.2:646	50	60	55	82	99	56	46	38	62	51	51	42	50	80	40	36	24	26	14	17	14	20	3	31	17	21	53	41	25	12
Nlrc5	NM_001033207.3:6665	437	404	336	433	562	544	258	103	363	151	649	505	370	731	539	261	249	421	162	222	179	241	12	558	151	663	456	685	327	77
Nlrp3	NM_145827.3:508	11	15	10	10	12	9	4	5	12	7	28	24	17	74	22	14	13	17	5	1	1	6	1	16	5	17	13	15	6	6
Nod1	NM_172729.2:1446	214	201	190	254	232	180	136	87	142	95	164	146	89	154	149	65	66	93	38	35	25	77	6	162	37	156	126	185	82	31
Nod2	NM_145857.2:1086	35	45	47	30	35	28	46	27	30	28	22	24	28	29	26	24	37	13	7	8	5	10	4	17	8	12	13	10	17	10
Nos2	NM_010927.3:3715	39	49	40	31	33	41	41	33	40	23	23	18	24	52	25	36	42	13	8	7	4	7	2	24	13	18	8	16	9	5
Notch1	NM_008714.2:1425	68	63	55	74	108	35	29	50	28	25	62	43	34	63	51	21	18	39	8	18	10	20	3	52	12	39	36	43	21	6
Nrp1	NM_008737.2:1190	557	586	479	420	871	503	443	348	446	377	695	554	446	606	654	460	432	433	258	248	275	334	45	539	187	484	441	468	315	159
Nt5e	NM_011851.3:1600	8	13	11	13	17	4	11	11	13	11	16	21	20	17	21	13	19	11	6	9	3	3	2	5	3	9	14	6	4	4
Nup107	NM_134010.2:200	136	138	141	127	158	386	392	464	289	331	209	188	225	255	222	730	525	148	287	272	397	77	11	168	62	126	121	128	78	32
Oas2	NM_145227.3:414	771	630	1050	1066	597	607	526	269	718	302	530	676	571	1025	578	319	287	479	201	253	147	407	41	551	224	1000	499	784	405	122
Oas3	NM_145226.2:365	134	113	110	163	184	68	50	36	64	30	62	76	39	95	50	18	34	50	12	14	9	37	4	47	34	71	74	78	38	24
Oasl1	NM_145209.3:626	310	242	355	418	393	154	119	81	152	78	148	206	152	294	198	73	63	109	39	43	37	80	23	79	65	148	148	132	82	25
Osm	NM_001013365.2:579	42	30	31	28	29	38	30	23	37	28	18	27	22	176	25	23	32	7	4	11	8	13	2	14	5	20	20	22	10	7
Parp1	NM_007415.2:3020	169	159	172	144	208	345	360	358	315	294	321	278	353	394	357	893	650	190	309	301	438	118	19	185	91	189	169	209	112	117
Pax5	NM_008782.2:90	4	9	1	4	9	7	6	1	7	5	5	6	3	6	5	8	6	1	3	3	3	3	1	1	2	2	2	5	1	1
Pdcd1	NM_008798.1:1134	133	252	30	59	225	31	20	9	24	13	540	73	105	156	237	9	19	151	8	9	6	60	2	318	36	69	167	132	119	2
Pdcd1lg2	NM_021396.2:1870	29	37	29	29	32	13	19	22	26	15	28	19	17	40	21	18	20	18	6	7	2	13	1	26	3	18	15	26	15	7
Pdgfc	NM_019971.2:1165	71	57	64	66	91	35	14	22	18	25	84	85	87	70	70	29	25	39	9	23	14	43	6	53	18	50	44	47	40	4
Pdgfrb	NM_008809.1:1185	12	13	18	16	22	18	12	23	14	16	20	19	10	25	18	17	27	5	12	10	11	7	1	12	3	12	8	19	5	6
Pecam1	NM_008816.2:1100	92	123	102	85	146	90	86	72	115	86	67	70	85	120	87	114	137	95	82	53	56	42	10	116	26	69	92	148	71	24
Pik3cd	XM_003945690.1:4648	153	161	112	139	210	122	116	93	111	74	263	163	160	224	177	109	95	138	58	68	54	54	5	193	41	98	148	172	83	31
Pik3cg	NM_020272.2:2890	51	59	26	32	85	33	23	16	35	18	74	35	34	70	68	27	27	41	10	18	20	27	4	62	17	37	50	50	36	6
Pin1	NM_023371.3:2480	21	13	32	24	33	20	26	21	36	11	28	26	29	33	19	34	22	15	12	14	17	13	1	15	2	25	12	19	8	10
Pla2g1b	NM_011107.1:360	5	10	2	7	4	3	7	4	3	9	3	6	7	13	4	12	5	3	2	2	2	5	1	6	3	5	2	3	2	1
Pla2g6	NM_001199023.1:768	134	111	174	113	168	147	186	156	170	125	178	180	189	216	204	250	211	102	101	105	124	90	7	117	56	146	120	124	87	61
Plau	NM_008873.2:1950	263	267	277	351	392	171	159	102	195	165	324	380	239	364	306	158	142	201	69	93	76	153	17	180	104	311	258	283	135	78
Plaur	NM_011113.3:1085	96	77	118	115	101	133	104	133	142	126	50	81	79	286	74	107	118	46	41	66	57	36	6	49	16	68	58	80	45	53
Plk1	NM_011121.3:1480	198	238	186	154	283	813	878	874	811	708	370	240	533	577	475	1688	1277	200	666	625	840	118	11	180	79	181	182	171	125	392
Pmaip1	NM_021451.2:1430	50	45	30	28	54	18	13	14	24	12	52	44	31	48	44	21	26	27	4	5	4	12	4	34	9	17	28	12	19	3
Pmch	NM_029971.2:215	5	7	1	4	6	5	4	5	3	9	12	8	7	7	9	12	7	3	6	6	6	1	2	2	1	3	3	3	5	2
Pml	NM_008884.5:616	531	496	585	572	695	519	523	385	499	368	569	583	508	756	628	559	465	370	223	226	268	244	26	354	174	507	387	469	226	132
Pnma1	NM_027438.3:906	4	2	1	2	1	2	2	3	6	3	5	5	9	5	7	7	12	10	1	4	4	1	1	9	4	3	1	3	4	5
Pou2af1	NM_011136.2:1865	10	15	7	4	4	7	4	14	11	1	11	8	7	16	14	16	13	5	6	3	8	6	1	5	3	5	3	6	11	5
Pou2f2	NM_001163556.1:52	30	35	19	10	52	15	6	9	6	7	7	17	15	27	24	8	6	9	3	5	3	5	1	14	5	8	8	10	5	4
Pparg	NM_011146.1:1060	14	8	11	13	13	8	4	9	11	11	19	11	18	13	17	3	7	14	5	7	2	4	1	13	4	10	5	4	7	4
Ppbp	NM_023785.2:225	27	31	25	22	15	77	39	28	41	25	22	34	30	50	18	71	57	12	14	32	29	15	6	14	3	18	12	12	16	15
Ppp2ca	NM_019411.4:975	2009	2249	2652	2286	2837	2903	3005	2750	2718	2297	3539	3287	3373	3594	3719	5375	4503	1967	2018	2041	2434	1450	120	1984	1135	1900	1902	1821	1233	1096
Prdm1	NM_007548.3:1440	23	20	13	24	50	17	13	8	10	13	27	14	13	31	25	10	6	14	1	4	7	9	1	22	5	12	17	9	5	5
Prf1	NM_011073.2:1350	100	124	36	77	120	24	16	4	12	12	227	113	85	168	96	18	13	118	3	15	3	100	3	233	61	144	203	172	95	3
Prg2	NM_008920.4:119	4	8	5	7	7	7	8	5	3	9	4	9	3	7	3	6	10	7	2	4	1	1	1	3	3	1	3	7	2	1
Prkcd	NM_011103.2:1265	312	272	247	263	404	192	168	130	226	143	374	403	329	421	360	181	187	275	116	149	126	146	23	276	115	263	304	294	153	58
Prkce	NM_011104.2:1510	107	132	139	157	157	119	103	126	124	123	144	96	113	135	154	135	105	80	48	69	54	69	8	103	50	108	89	103	65	45
Prkdc	NM_011159.2:3108	56	61	74	53	96	103	115	94	78	70	107	103	105	138	143	176	128	54	63	91	99	48	16	135	37	133	96	105	96	51
Psen1	NM_008943.2:2770	420	452	446	436	668	436	499	461	483	360	592	513	537	675	612	582	478	389	239	236	302	236	18	351	182	365	366	379	186	173
Psen2	NM_001128605.1:560	468	527	553	571	769	828	995	1048	946	787	672	646	654	822	741	1293	1072	442	526	521	572	301	38	509	227	498	449	475	274	314
Psma2	NM_008944.2:136	1719	1794	1726	1613	2248	2174	2021	1871	2006	1766	2490	2339	2180	2669	2451	2968	2862	1349	1718	1746	1614	1316	268	1359	1046	1414	1493	1450	1221	759
Psmb10	NM_013640.3:401	334	314	275	425	529	412	191	72	284	244	859	785	461	940	693	240	450	436	217	245	174	372	28	630	305	668	736	773	418	105
Psmb7	NM_011187.1:184	1059	1229	1254	1219	1485	1952	1873	1793	2005	1567	895	853	895	997	1035	1643	1500	539	1027	906	938	530	70	500	376	579	581	530	414	632
Psmb8	NM_010724.2:362	3653	3764	2225	3556	4814	3827	1976	335	3108	2130	4519	3516	2917	4433	3595	1492	2109	2426	1196	1489	1055	1878	218	3021	1398	2840	2953	3044	1952	651
Psmb9	NM_013585.2:540	818	781	475	912	1261	1082	582	145	925	620	1011	825	638	926	841	386	529	514	372	360	222	490	45	735	379	756	875	888	596	168
Psmd7	NM_010817.2:1424	1032	1037	1331	1105	1477	2131	2109	2157	1935	1740	1018	1226	1197	1400	1244	2708	2410	655	1485	1362	1494	516	110	702	431	828	856	847	639	527
Ptgdr2	NM_009962.2:270	11	13	15	7	13	18	8	20	10	15	11	13	16	12	12	12	19	6	5	3	3	3	1	9	1	7	7	11	5	8
Ptgs2	NM_011198.3:675	7	12	9	16	7	26	14	13	17	11	16	43	23	309	11	19	12	5	3	15	5	5	1	10	2	13	10	12	8	15
Ptprc	NM_011210.3:2320	360	316	166	162	593	83	29	24	45	35	506	281	231	422	345	28	40	227	21	52	27	148	15	362	86	247	289	313	183	12
Pvr	NM_027514.2:962	177	168	207	181	212	335	350	327	302	253	259	358	358	508	245	746	419	183	225	267	300	137	10	181	112	234	211	217	159	117
Pvrl2	NM_001159724.1:984	83	79	82	80	129	86	133	105	136	103	85	77	101	132	97	168	94	57	56	54	41	36	3	47	26	49	67	68	47	68
Pycard	NM_023258.4:1654	18	23	22	26	28	27	25	16	36	20	36	23	28	42	24	31	28	10	18	14	16	19	2	20	13	28	20	29	14	8
Raet1	NM_009018.1:548	182	253	303	207	287	396	422	383	416	327	272	264	315	356	337	614	528	208	314	312	384	144	18	155	111	194	191	183	135	135
Rag1	NM_009019.2:1945	5	8	8	3	8	5	6	7	7	4	9	7	5	8	6	10	6	4	4	1	2	2	1	1	2	2	4	5	3	2
Rb1	NM_009029.2:1590	295	340	368	353	447	229	255	193	257	206	427	411	351	526	409	405	247	261	163	211	235	221	49	308	121	354	308	385	200	118
Rel	NM_009044.2:1290	70	69	63	67	105	85	56	52	74	56	104	91	95	134	100	82	76	67	36	33	28	53	9	66	24	59	61	59	44	20
Rela	NM_009045.4:645	189	177	258	221	261	193	212	194	185	165	253	206	194	263	193	263	216	159	115	102	134	98	9	161	80	156	156	163	88	83
Relb	NM_009046.2:2013	126	130	134	158	144	66	83	66	104	60	130	116	101	149	112	76	74	71	41	37	26	62	5	81	35	100	83	110	57	31
Reps1	NM_001111065.1:294	197	262	282	302	360	426	427	469	452	363	339	286	342	389	360	651	402	179	184	260	281	144	9	208	106	207	207	219	143	173
Ripk2	NM_138952.3:830	145	109	125	144	147	121	132	107	126	75	143	138	158	201	140	158	122	71	78	86	84	63	8	99	51	102	103	118	68	29
Rora	NM_013646.1:1045	144	159	177	161	217	191	211	167	180	184	190	212	221	201	177	299	109	150	58	102	142	109	7	140	87	162	155	167	82	77
Rorc	NM_011281.2:648	122	145	169	202	179	69	110	111	126	108	237	242	204	261	238	168	138	128	74	67	82	126	7	114	68	179	160	166	91	37
Rps6	NM_009096.3:1195	239	250	270	242	327	296	328	327	351	289	427	376	380	400	491	530	528	228	284	257	226	220	24	261	148	238	223	234	168	137
Rps6ka1	NM_009097.4:570	158	199	149	133	227	105	126	111	109	100	141	141	127	181	169	211	154	94	106	85	80	67	11	94	49	80	102	95	71	38
Rps6kb1	NM_001114334.1:533	254	296	348	273	316	416	439	419	398	340	346	324	350	432	349	588	415	217	231	237	357	137	7	226	87	245	200	221	142	190
Rrad	NM_019662.2:1439	69	36	41	31	48	35	34	37	23	19	35	36	45	42	46	37	34	33	18	15	14	17	4	39	11	33	43	32	29	12
Rsad2	NM_021384.4:510	1154	888	1742	1738	1416	558	381	255	601	357	621	987	608	1410	748	296	255	519	120	170	167	332	56	332	280	718	571	648	303	107
Runx1	NM_001111021.1:3055	145	189	185	192	260	153	120	98	158	112	239	287	208	342	288	181	126	168	91	111	129	122	6	177	64	211	164	178	117	39
Runx3	NM_019732.2:803	15	18	7	11	13	7	8	6	11	4	26	21	8	21	17	18	5	14	4	6	2	10	3	15	5	6	15	14	6	3
S100a8	NM_013650.2:227	28	20	31	54	17	50	87	20	21	21	18	39	41	1245	28	98	60	17	54	240	22	14	9	17	18	24	26	9	26	12
S100b	NM_009115.3:1090	1618	2090	2107	1842	2424	526	690	782	788	635	2536	1982	1871	1574	2345	887	705	1623	368	357	371	1196	123	1404	849	1389	1388	1195	865	230
Saa1	NM_009117.3:351	7	6	4	1	1	5	5	6	6	3	5	9	9	4	1	14	3	1	2	1	1	1	1	4	4	1	2	2	6	6
Sbno2	NM_183426.1:2656	230	202	301	363	335	197	232	195	225	163	203	273	267	557	235	280	180	177	89	117	123	136	8	207	72	206	234	296	148	60
Sele	NM_011345.2:2575	5	4	3	5	2	1	6	4	3	5	7	8	13	5	4	11	12	2	2	2	1	2	1	4	2	5	1	5	1	1
Sell	NM_001164059.1:664	126	144	72	121	213	42	29	12	22	36	138	171	95	278	115	32	37	120	10	23	12	80	3	110	44	102	179	164	66	11
Selplg	NM_009151.3:1712	364	413	169	233	628	94	37	13	80	47	835	412	359	520	504	61	61	363	27	43	35	232	17	512	129	258	351	369	230	22
Serpinb2	NM_001174170.1:715	13	14	20	22	9	24	37	11	26	17	14	104	41	51	16	21	20	11	5	13	6	5	1	6	11	7	14	13	12	8
Serping1	NM_009776.3:1480	628	792	254	626	1166	208	93	49	162	96	816	535	400	529	565	62	69	524	34	73	40	407	40	1051	233	904	975	982	618	56
Sh2b2	NM_018825.3:1074	11	12	14	12	12	8	11	6	7	10	19	14	10	27	15	10	12	8	1	8	3	6	1	9	2	7	7	11	5	4
Sh2d1a	NM_011364.3:250	49	65	19	28	75	15	7	5	12	7	206	70	70	93	104	6	17	58	10	6	6	53	6	93	35	50	76	73	56	2
Sh2d1b1	NM_012009.4:973	34	36	35	32	32	24	30	22	32	23	33	36	33	28	34	28	31	14	6	5	7	17	2	13	19	21	26	19	16	11
Sigirr	NM_023059.3:800	76	108	102	104	134	146	171	116	199	126	186	155	152	171	191	195	221	91	94	100	75	90	12	106	55	121	105	122	64	61
Siglec1	NM_011426.3:4550	81	70	63	60	157	45	20	16	20	24	40	81	57	69	65	23	19	25	5	11	14	26	7	45	22	66	69	75	37	7
Slamf1	NM_013730.4:1770	6	7	3	4	13	3	1	2	5	3	23	11	10	8	23	12	7	13	1	2	3	6	1	7	3	6	7	10	7	1
Slamf6	NM_030710.2:805	24	18	12	16	31	5	3	9	6	4	29	18	12	19	16	1	8	13	6	6	2	8	1	14	6	5	10	17	14	2
Slamf7	NM_144539.5:750	164	151	115	135	242	43	16	12	40	16	282	177	166	239	195	20	36	142	15	21	8	139	12	192	62	116	150	142	79	10
Slc11a1	NM_013612.2:945	45	43	40	40	85	30	10	8	16	12	75	75	53	69	67	16	21	45	16	10	9	30	1	53	18	33	48	42	38	6
Slc7a11	NM_011990.2:1700	29	17	29	25	19	46	33	55	64	56	19	26	28	54	24	52	60	14	23	34	17	9	4	15	10	18	15	12	11	19
Smad2	NM_010754.4:880	88	96	93	110	113	135	117	118	151	112	190	146	206	192	176	251	244	117	117	119	110	77	7	105	47	88	94	96	73	96
Smad3	NM_016769.3:1845	180	208	202	235	235	195	187	163	263	163	178	174	179	222	184	143	67	108	64	83	117	92	7	142	60	172	143	152	91	65
Smad4	NM_008540.2:2885	261	291	297	301	381	380	424	382	458	387	411	411	398	480	472	557	478	276	301	338	322	232	65	305	163	279	303	323	245	153
Smn1	NM_011420.2:390	315	331	376	342	413	634	671	681	570	520	381	367	403	479	452	978	772	231	449	373	572	169	35	226	122	233	195	234	161	216
Smpd3	NM_021491.3:1578	13	20	26	16	17	17	26	26	23	17	18	13	11	15	21	28	23	7	9	6	1	16	1	12	7	10	12	10	6	8
Snai1	NM_011427.2:910	4	4	6	5	8	4	9	11	12	4	9	10	6	14	17	12	3	2	6	5	2	4	1	4	1	5	5	4	5	3
Socs1	NM_009896.2:1020	201	147	154	239	186	59	54	17	64	52	127	127	56	164	133	29	46	88	21	32	22	61	11	73	53	119	102	106	70	18
Socs3	NM_007707.2:585	60	48	61	72	73	69	53	32	48	38	18	30	31	106	23	33	24	22	12	15	17	20	1	24	11	27	24	34	19	9
Spink5	NM_001081180.1:2863	5	1	7	10	2	4	6	6	5	1	8	7	12	8	10	10	11	1	2	4	3	4	1	3	1	2	9	1	4	2
Spn	NM_001037810.1:726	137	157	48	76	232	25	27	11	28	18	257	74	84	120	152	19	22	117	14	11	11	60	2	214	44	81	110	111	93	3
Spp1	NM_009263.3:420	1090	1401	1317	1587	1497	365	357	228	701	400	2603	1986	1280	1471	2052	228	245	964	137	383	118	788	214	1251	714	862	1088	829	840	165
St6gal1	NM_001252506.1:1564	581	670	671	749	929	673	662	582	938	634	821	730	695	806	923	794	654	560	329	326	365	408	27	578	292	574	547	557	352	370
Stat1	NM_009283.3:1590	3052	2531	2464	3128	4291	2291	1380	665	1887	1160	3920	3101	2020	3787	3272	1139	1267	2062	693	971	688	1664	142	2844	1261	2991	2913	3379	1741	560
Stat2	NM_019963.1:362	770	686	861	902	896	323	290	136	355	187	943	926	646	1098	791	237	287	603	166	254	133	471	49	664	358	864	709	817	463	96
Stat3	NM_213659.2:2130	1416	1470	1577	1601	2114	1500	1351	1209	1423	1297	1937	1897	1587	2447	1803	1713	1258	1029	641	932	938	907	102	1352	625	1454	1333	1475	837	588
Stat4	NM_011487.4:1816	33	38	22	23	72	10	8	7	10	1	70	34	30	54	53	9	6	26	5	7	2	12	2	36	12	18	27	29	22	6
Stat5b	NM_011489.3:4855	203	213	235	224	310	252	268	233	278	223	366	369	318	322	387	369	304	266	137	244	210	197	17	270	140	292	277	326	172	108
Stat6	NM_009284.2:3465	516	564	620	572	814	658	708	577	693	540	875	813	868	928	841	1075	741	545	392	425	593	382	34	592	256	610	613	645	376	253
Syk	NM_001198977.1:2064	104	113	95	92	166	48	30	30	60	36	197	187	152	231	165	49	47	93	26	38	21	68	5	109	44	77	92	97	53	14
Syt17	NM_138649.1:1390	14	15	14	14	12	23	21	20	21	23	19	19	20	24	31	15	36	8	8	8	4	13	1	13	13	13	9	7	17	9
Tab1	NM_025609.2:570	133	169	184	183	211	152	177	172	212	164	206	233	206	250	236	273	166	200	109	104	162	120	11	142	77	159	134	143	108	82
Tal1	NM_011527.2:2490	23	27	23	25	20	32	27	40	32	28	29	20	26	20	36	71	69	21	29	25	25	14	1	21	12	19	14	19	15	17
Tank	NM_011529.1:491	271	293	285	279	361	321	304	242	315	247	441	386	403	494	431	437	412	244	252	303	220	225	34	275	192	273	291	281	213	119
Tap1	NM_001161730.1:856	1529	1411	1158	1716	2326	1838	1113	285	1467	1046	1703	1386	1081	1833	1486	800	971	908	464	562	475	698	40	1125	480	1229	1209	1252	656	315
Tap2	NM_011530.2:495	550	448	380	586	725	414	232	66	360	248	433	366	256	512	371	152	161	315	81	68	65	145	9	354	116	374	379	429	186	57
Tapbp	NM_009318.2:2195	1360	1055	946	1312	1824	825	499	171	668	502	844	816	500	928	710	238	262	498	133	203	134	380	40	662	273	769	745	810	408	148
Tbk1	NM_019786.4:440	119	120	135	107	136	143	154	121	144	114	208	219	194	242	197	265	207	137	86	126	118	100	8	136	79	143	140	154	103	48
Tbx21	NM_019507.1:625	42	47	32	25	53	26	27	26	30	21	53	14	20	30	27	20	19	25	4	1	2	5	1	21	13	16	27	24	13	20
Tcf7	NM_009331.3:1810	68	90	78	70	111	112	94	115	107	70	91	97	97	141	110	178	145	72	90	96	110	35	5	72	22	61	85	100	55	36
Tdo2	NM_019911.2:495	8	6	8	7	2	15	4	7	6	4	11	9	10	13	10	13	6	2	2	1	4	3	1	2	2	3	9	8	1	1
Tek	NM_013690.2:3580	9	12	6	9	10	9	7	11	9	7	19	13	12	19	11	10	14	2	9	6	7	7	1	12	1	2	9	11	4	1
Tfe3	NM_172472.3:2715	103	83	112	109	131	117	131	92	105	79	94	114	110	154	137	128	105	64	62	67	86	48	5	83	37	67	74	92	51	26
Tfeb	NM_001161723.1:534	153	178	173	188	234	193	193	170	190	177	174	186	161	224	193	206	152	85	81	86	86	91	9	130	67	126	110	154	63	49
Tfrc	NM_011638.3:1930	545	442	725	751	790	1689	2489	3205	2194	2306	612	716	1162	1793	1247	3616	3938	385	2611	2448	2251	321	68	405	349	870	507	588	330	1070
Tgfb1	NM_011577.1:1470	400	417	345	355	583	281	247	221	287	224	490	407	356	445	470	273	301	304	146	174	137	202	16	320	122	277	351	323	201	92
Tgfb2	NM_009367.1:1685	88	83	114	119	126	63	73	105	71	59	68	85	82	86	90	126	110	57	44	61	40	49	3	77	53	64	56	82	30	30
Tgfb3	NM_009368.2:2410	47	72	91	54	106	48	66	63	81	48	56	62	61	71	73	42	45	35	20	26	25	26	4	35	24	39	51	41	24	19
Tgfbr1	NM_009370.2:4425	413	446	509	438	605	542	633	562	675	496	533	519	485	579	662	781	600	388	365	357	324	281	29	385	216	426	330	356	275	184
Tgfbr2	NM_009371.2:475	526	524	588	584	867	399	401	372	436	323	652	625	646	659	663	488	353	419	239	287	254	302	35	504	205	467	437	505	309	169
Thbd	NM_009378.3:2845	30	22	37	28	43	32	32	17	33	22	36	59	37	51	39	40	48	29	31	19	12	11	5	26	14	16	24	26	22	5
Thbs1	NM_011580.3:702	70	85	94	82	122	152	82	74	159	114	57	130	95	359	63	90	91	53	46	64	58	35	17	74	20	76	94	124	76	56
Thy1	NM_009382.3:425	322	441	151	222	599	100	83	89	93	83	679	254	237	426	351	56	94	256	31	48	14	149	11	490	98	179	315	317	214	41
Ticam1	NM_174989.4:2159	71	68	78	72	96	71	87	61	79	76	26	38	36	57	48	56	49	20	17	15	16	19	1	18	18	31	28	26	21	30
Ticam2	NM_173394.2:1243	22	37	18	20	35	20	7	10	13	7	50	33	32	39	57	11	15	26	1	6	3	17	2	32	8	15	12	29	18	2
Tie1	NM_011587.2:2715	27	39	37	31	41	32	23	28	34	21	18	16	23	26	27	25	50	32	32	18	19	5	1	33	9	16	40	34	10	22
Tigit	NM_001146325.1:730	67	98	44	35	124	30	32	26	39	36	143	35	63	67	89	17	33	43	7	8	10	21	2	87	18	27	34	37	24	9
Timd4	NM_178759.4:236	5	6	6	4	8	4	5	8	6	7	13	12	10	14	15	12	7	3	1	1	2	3	1	7	3	9	4	6	7	3
Tirap	NM_001177846.1:254	31	39	40	38	50	51	46	68	51	55	17	14	15	22	17	31	15	14	10	5	11	10	2	8	9	10	9	11	11	23
Tlr1	NM_030682.1:805	90	86	51	44	117	34	25	24	25	23	85	103	76	110	82	37	41	52	22	30	25	37	8	51	24	56	45	67	33	12
Tlr2	NM_011905.2:255	51	48	41	49	63	33	24	18	20	17	51	51	43	94	65	24	19	41	19	14	14	17	1	46	22	31	46	47	35	6
Tlr3	NM_126166.2:1165	193	188	240	257	304	241	181	115	172	156	134	174	152	224	193	143	116	124	72	72	73	89	7	93	76	161	127	139	89	44
Tlr4	NM_021297.2:2510	288	354	398	363	482	347	420	370	525	378	348	383	397	417	439	462	475	259	276	308	251	212	21	233	173	294	245	240	161	136
Tlr5	NM_016928.2:560	1	6	3	8	4	8	4	6	4	4	6	8	7	7	4	10	5	6	1	4	3	7	1	2	2	3	1	5	3	6
Tlr6	NM_011604.3:475	42	56	50	48	69	47	44	19	35	32	58	63	39	65	62	51	45	41	16	21	23	25	1	30	22	43	38	49	29	9
Tlr7	NM_133211.3:3210	30	20	34	37	56	15	12	4	16	16	64	43	45	74	59	18	22	28	4	15	4	28	5	43	20	38	57	38	34	5
Tlr8	NM_133212.2:110	75	76	62	62	133	35	17	26	39	24	111	87	64	122	107	22	30	47	9	23	14	43	7	87	30	77	100	61	43	16
Tlr9	NM_031178.2:1801	157	150	123	116	226	55	35	36	35	43	121	149	78	156	107	29	39	85	8	12	11	47	4	78	31	69	87	91	42	13
Tmed1	NM_010744.3:104	140	147	165	152	180	207	249	267	241	211	219	196	212	260	247	394	329	133	213	179	202	105	21	136	87	134	167	143	92	82
Tmem173	NM_028261.1:1792	61	61	71	75	110	78	109	55	83	71	201	162	177	263	200	177	191	120	98	125	114	86	5	137	55	154	150	144	97	52
Tnf	NM_013693.1:1135	24	18	13	23	39	10	5	8	8	6	27	27	16	51	28	16	6	18	7	5	3	25	3	22	7	15	14	19	17	1
Tnfaip3	NM_009397.2:232	74	93	88	77	113	103	86	78	86	61	176	124	120	159	125	140	61	75	33	61	63	53	6	106	32	83	106	104	67	32
Tnfrsf10b	NM_020275.3:1625	133	138	168	162	170	69	99	105	80	61	134	213	159	221	175	183	134	114	62	56	57	78	6	83	70	119	123	115	62	24
Tnfrsf11a	NM_009399.3:692	32	42	28	36	49	12	12	10	11	14	57	57	48	89	40	15	20	40	9	12	7	19	2	34	13	31	40	37	18	2
Tnfrsf11b	NM_008764.3:35	246	233	312	283	315	141	151	121	154	132	185	240	199	326	174	187	141	153	85	101	105	134	13	112	83	184	144	164	122	53
Tnfrsf12a	NM_001161746.1:517	403	420	603	602	553	545	532	483	516	520	238	450	488	591	299	659	475	259	343	402	373	239	39	178	148	264	210	191	166	194
Tnfrsf13b	NM_021349.1:340	18	26	16	9	30	12	8	7	8	4	29	30	14	25	19	11	15	13	7	6	2	11	1	21	8	13	13	15	9	1
Tnfrsf13c	NM_028075.2:1170	9	6	6	6	4	2	1	9	3	6	7	4	4	6	12	6	6	1	3	3	5	1	1	2	1	1	4	3	3	4
Tnfrsf14	NM_178931.2:625	269	225	172	231	365	145	94	45	125	71	215	140	130	206	169	79	49	167	33	36	33	105	6	200	58	189	181	221	112	32
Tnfrsf17	NM_011608.1:140	13	7	12	2	10	14	7	11	4	1	5	1	6	7	10	12	3	4	4	3	3	2	1	2	5	2	5	5	6	1
Tnfrsf18	NM_009400.2:840	10	22	10	8	35	4	5	3	7	6	20	22	11	26	10	6	10	13	4	2	1	9	1	5	6	7	14	13	7	1
Tnfrsf1a	NM_011609.2:615	691	694	888	939	1103	838	865	809	795	685	856	937	920	1361	928	1311	1096	678	489	508	502	434	37	644	317	739	753	762	490	239
Tnfrsf1b	NM_011610.3:3270	95	109	55	64	161	43	17	16	33	22	190	106	91	172	128	25	21	96	14	20	20	65	11	138	32	73	108	102	59	5
Tnfrsf4	NM_011659.2:320	18	35	23	19	42	9	8	7	6	13	35	34	24	63	36	19	22	24	4	7	3	19	2	27	5	19	22	30	14	2
Tnfrsf8	NM_009401.2:1275	10	9	7	7	12	11	5	4	7	7	16	7	9	10	17	12	11	6	1	3	1	4	2	3	3	4	3	5	5	4
Tnfrsf9	NM_001077508.1:1590	42	51	43	46	60	44	46	34	33	47	43	42	41	72	23	43	32	33	6	8	7	18	2	24	12	31	33	21	21	16
Tnfsf10	NM_009425.2:2055	128	102	79	141	184	81	37	15	47	41	182	105	85	153	134	29	32	67	13	32	8	51	5	70	27	82	91	95	46	13
Tnfsf11	NM_011613.3:615	21	11	12	9	14	7	6	7	2	4	13	12	7	14	6	6	9	4	1	2	2	2	3	4	3	12	9	5	8	3
Tnfsf12	NM_011614.3:1215	54	74	84	58	91	35	28	28	46	25	107	80	75	93	93	45	47	60	20	23	12	45	3	55	32	51	55	58	42	13
Tnfsf13	NM_023517.2:1443	13	10	18	13	11	6	10	6	11	3	12	16	11	13	12	5	6	2	2	2	1	2	1	5	2	4	4	11	8	2
Tnfsf13b	NM_033622.1:225	8	10	10	6	9	3	3	6	8	4	11	10	7	12	12	6	7	5	6	4	1	7	1	8	5	8	9	13	7	1
Tnfsf14	NM_019418.2:1060	26	21	26	26	22	22	20	17	22	18	22	22	27	19	21	17	23	12	8	3	4	5	1	15	4	16	16	19	12	5
Tnfsf15	NM_177371.3:4695	6	11	2	2	8	8	1	2	7	5	8	11	5	10	9	9	8	1	3	2	2	1	1	4	4	4	3	4	3	3
Tnfsf18	NM_183391.3:1445	26	34	24	24	21	23	21	24	24	32	18	9	10	16	16	16	26	7	5	8	2	4	1	13	6	13	7	9	6	13
Tnfsf4	NM_009452.2:346	18	13	13	13	20	5	8	4	8	6	11	18	13	12	8	9	10	10	1	1	4	4	2	8	7	5	7	5	6	1
Tnfsf8	NM_009403.2:125	11	9	6	6	9	3	4	8	6	4	11	20	8	12	17	10	11	3	5	2	1	5	2	5	2	4	6	6	3	1
Tollip	NM_023764.3:260	405	468	484	445	560	445	521	492	585	441	698	643	636	666	694	857	603	435	326	351	482	334	38	424	234	502	449	404	291	231
Tpsab1	NM_031187.4:663	25	31	40	16	15	22	40	45	20	35	16	13	23	17	24	17	35	15	11	11	3	12	2	12	4	13	15	17	13	10
Traf2	NM_009422.2:1334	141	165	185	152	198	191	215	237	266	201	184	165	149	211	183	272	276	135	129	118	131	95	3	122	60	111	138	119	75	78
Traf3	NM_001048206.1:6385	151	137	151	136	210	203	194	202	195	169	210	210	231	277	264	295	170	150	110	118	139	91	10	172	58	162	136	164	90	71
Traf6	NM_009424.2:980	172	172	195	178	212	204	219	184	204	208	162	219	216	233	225	349	213	170	118	159	162	90	10	150	79	126	142	146	98	99
Trem1	NM_021406.5:1704	12	15	20	18	13	18	14	18	19	13	15	19	15	58	18	20	19	7	7	6	1	11	1	9	5	13	14	9	11	11
Trem2	NM_031254.2:646	75	90	74	91	91	22	11	13	20	23	218	215	159	201	223	58	74	161	37	60	30	148	16	124	85	128	152	146	120	13
Trp53	NM_011640.1:1835	188	191	215	230	285	280	335	355	349	313	184	160	156	221	199	294	282	90	183	192	174	74	10	97	51	121	103	117	85	83
Twist1	NM_011658.2:994	9	5	9	9	7	11	8	3	6	9	11	24	10	11	13	12	9	5	3	3	2	6	1	3	2	6	9	6	8	2
Txk	NM_001122754.1:835	30	25	11	23	28	12	3	8	5	13	19	20	20	25	18	14	12	19	4	1	4	13	3	23	9	16	23	22	12	3
Txnip	NM_023719.1:2340	1605	1399	1603	2028	2515	712	641	434	787	485	1274	1160	992	1195	1189	427	514	871	287	329	237	808	85	997	532	1275	1199	1011	825	164
Tyk2	NM_001205312.1:1532	48	59	65	63	64	70	78	75	73	50	61	55	50	69	64	60	51	42	15	22	10	23	6	47	23	54	50	56	33	32
Ubc	NM_019639.4:2193	6700	6312	7080	8288	10890	8219	7221	6442	6981	6003	6854	6818	6631	8249	7099	7263	6030	4321	3520	4177	5393	3209	333	5434	2545	5887	5644	5238	3138	1693
Ulbp1	NM_029975.2:595	57	65	84	51	111	177	154	178	160	124	114	118	154	186	156	274	200	70	106	160	165	46	4	60	31	51	68	82	55	70
Usp18	NM_011909.2:1190	444	329	653	707	554	247	222	185	299	175	438	570	478	721	621	250	322	289	149	174	104	292	64	254	259	494	411	514	253	73
Usp9y	NM_148943.2:480	2	5	6	6	2	1	4	2	1	2	7	9	9	6	15	6	7	3	1	2	3	1	1	3	2	3	5	3	1	1
Vcam1	NM_011693.2:1440	41	42	42	37	64	35	14	20	38	24	140	74	68	98	81	37	47	43	11	12	16	35	6	89	22	62	70	56	45	15
Vegfa	NM_001025250.3:3015	322	469	594	414	384	827	1044	884	793	750	410	591	692	677	399	1627	616	450	361	585	782	266	18	159	149	425	314	356	268	335
Vegfc	NM_009506.2:1320	134	151	165	135	193	195	195	154	192	133	199	203	183	192	201	228	239	125	108	118	103	84	14	88	54	140	119	128	102	68
Vhl	NM_009507.3:820	98	102	106	135	106	153	145	151	148	142	133	130	148	140	116	197	155	98	72	99	104	78	7	74	61	82	111	89	66	54
Vim	NM_011701.4:34	15428	16248	19459	20422	25857	14885	16676	15847	16400	15422	13979	17021	17915	23555	15109	18331	13423	11183	6339	7907	7972	7908	536	11447	5499	12439	12425	12805	7717	5537
Vwf	NM_011708.3:6354	104	135	142	77	117	135	111	91	118	78	134	190	112	149	179	164	122	127	67	65	85	109	7	108	40	200	100	147	84	47
Xaf1	NM_001037713.3:100	1493	1381	1576	1745	1740	951	733	482	979	656	1234	1362	1094	1516	1320	567	665	898	270	424	271	738	66	846	486	1096	1001	1058	579	200
Xbp1	NM_013842.2:825	585	587	619	613	743	974	930	1003	952	792	614	574	560	743	693	997	856	306	449	453	507	263	27	518	218	370	453	408	221	340
Xcl1	NM_008510.1:103	178	131	90	135	134	26	18	12	22	18	191	265	40	77	141	16	34	92	17	14	8	129	31	66	63	131	145	145	87	7
Xcr1	NM_011798.4:350	30	34	20	13	23	26	19	12	16	23	26	27	27	28	25	16	29	24	9	7	7	15	7	27	13	20	25	16	15	7
Ythdf2	NM_145393.4:750	238	238	305	259	394	319	341	336	332	257	428	388	394	435	437	580	478	266	279	322	344	201	43	268	139	279	257	310	173	87
Yy1	NM_009537.3:760	914	921	1018	923	1218	1119	1293	1129	1320	1101	835	831	839	983	910	1188	909	521	496	562	534	413	63	580	311	579	558	593	376	401
Zap70	NM_009539.2:1030	52	75	17	22	99	8	4	11	12	6	106	33	32	47	65	8	12	50	5	5	4	31	2	101	15	29	57	43	26	4
Zbp1	NM_021394.2:473	2347	1838	1528	2417	2558	1211	470	68	856	467	2133	2076	1169	2846	1689	283	385	1305	234	417	226	1231	114	1427	842	1750	1739	1914	1022	182
Zfp13	NM_011747.2:419	48	67	59	66	69	89	80	63	63	69	48	48	43	60	48	69	47	33	31	29	48	37	2	25	18	30	29	21	20	19
Abcf1	NM_013854.1:875	194	232	269	245	275	372	385	379	412	318	215	221	202	248	245	433	273	184	171	148	216	101	8	135	61	180	145	160	108	139
Alas1	NM_020559.2:1034	183	207	216	211	240	215	234	289	220	221	167	192	193	218	201	217	211	98	107	104	105	85	9	108	64	113	124	128	74	61
Edc3	NM_153799.3:2570	58	57	63	52	87	88	114	107	111	104	85	80	93	90	107	133	125	39	56	81	62	35	6	47	31	66	54	57	33	20
Eef1g	NM_026007.4:338	2085	2372	2198	2108	3051	3502	3772	4058	3738	3200	2557	2287	2242	2613	2682	4147	3752	1363	1995	1868	2103	1071	95	1441	776	1340	1504	1341	972	1401
Eif2b4	NM_001127355.1:1562	147	134	147	166	178	179	234	221	184	154	156	180	161	212	182	307	260	101	114	110	113	72	7	95	52	101	102	99	73	66
G6pdx	NM_008062.2:2030	385	451	487	465	707	485	457	527	452	474	339	319	347	453	308	440	299	213	126	168	137	163	7	183	92	287	285	182	145	175
Gusb	NM_010368.1:1735	881	910	1111	882	1198	1035	951	965	982	828	1142	1227	1027	1174	1284	1342	1279	802	600	614	728	573	50	779	437	812	868	791	539	352
Hdac3	NM_010411.2:144	244	305	282	269	336	427	518	494	470	397	376	322	374	351	366	661	528	262	301	282	373	144	11	217	126	234	255	245	181	161
Hprt	NM_013556.2:428	1396	1600	1774	1534	2041	2073	2159	2176	1997	1999	2409	2298	2443	2524	2547	3751	3249	1483	2355	2440	2049	1557	338	1428	1284	1387	1513	1438	1413	1027
Nubp1	NM_011955.2:284	211	249	220	194	275	329	308	321	348	323	360	307	308	390	410	604	537	217	366	321	229	224	44	214	180	195	241	193	179	148
Oaz1	NM_008753.4:809	3508	4134	4243	4318	5731	4870	5267	5213	5471	4846	4410	4177	3915	3966	4884	5933	5579	2797	3836	3419	2869	2789	253	2858	2373	2922	3094	3033	2393	1758
Polr1b	NM_009086.2:2795	65	73	80	76	101	145	169	183	140	104	88	106	106	136	112	280	227	64	143	102	117	55	9	78	34	97	83	72	67	58
Polr2a	NM_009089.2:2220	419	461	549	454	763	747	782	717	724	672	516	570	640	1020	776	1197	815	414	451	656	766	318	71	556	233	652	582	678	401	351
Ppia	NM_008907.1:390	10916	12709	14027	12345	16245	19438	21414	20956	21567	19177	17066	15399	16308	16524	19517	26810	26833	8777	16661	15927	14756	9243	2506	8503	8319	9859	9631	9071	8073	8142
Rpl19	NM_009078.2:92	7418	8757	8576	8756	11384	10205	10929	11752	10993	10750	13459	13075	12692	14205	14058	17567	16992	7862	10468	9881	8230	7377	838	7813	5564	8266	8818	8248	6553	5607
Sap130	NM_172965.2:2182	172	177	216	194	242	273	272	244	302	201	142	167	183	195	186	251	156	117	87	102	148	65	6	104	44	127	98	124	82	91
Sdha	NM_023281.1:250	472	612	700	612	824	634	712	706	762	591	601	587	526	597	640	759	626	367	299	293	374	268	20	345	177	338	349	368	216	218
Sf3a3	NM_029157.3:40	197	250	243	205	308	492	443	426	488	378	348	331	399	450	416	813	622	257	409	355	483	188	20	212	106	254	244	247	190	186
Tbp	NM_013684.3:70	141	149	186	156	194	178	210	190	189	137	228	156	168	174	198	249	212	117	139	116	119	83	23	110	62	116	82	97	82	53
Tubb5	NM_011655.4:2260	961	1072	881	921	1622	2303	2356	2532	2360	2218	2018	1461	1806	1951	2161	3804	2916	1082	1521	1823	1735	725	61	1200	543	1093	1187	1242	717	804
NEG_A	ERCC_00096.1:230	10	10	12	14	11	17	13	7	12	20	5	8	11	16	10	22	6	4	6	6	3	5	5	6	7	6	3	5	3	1
NEG_B	ERCC_00041.1:440	11	10	10	8	6	8	7	11	4	10	6	8	7	7	15	16	11	7	3	3	1	3	2	3	3	3	4	2	4	3
NEG_C	ERCC_00019.1:140	11	13	6	2	6	6	9	5	6	4	12	11	15	7	12	9	6	5	5	4	2	2	1	8	3	2	12	5	4	5
NEG_D	ERCC_00076.1:355	7	9	5	7	8	7	7	12	7	3	13	11	10	10	18	10	8	3	8	1	1	6	1	6	3	9	4	11	2	7
NEG_E	ERCC_00098.1:785	10	12	15	4	15	11	14	11	10	6	10	10	11	9	10	13	15	3	6	7	4	3	1	3	7	1	6	5	2	5
NEG_F	ERCC_00126.1:220	15	15	16	16	23	15	13	15	18	15	10	6	14	11	10	17	8	8	6	2	8	6	3	4	3	1	5	7	3	5
NEG_G	ERCC_00144.1:15	11	13	9	8	7	12	13	13	12	9	3	8	9	12	2	8	8	2	1	1	3	3	1	4	4	2	3	8	4	3
NEG_H	ERCC_00154.1:115	27	29	20	16	17	20	24	13	26	14	10	11	7	14	10	12	17	4	6	1	1	2	1	5	2	9	11	7	8	12
POS_A	ERCC_00117.1:385	38078	38664	41304	35783	40919	42912	42433	41531	44681	45172	28976	27989	32370	31007	34661	34926	35064	18862	21054	18228	16340	21184	9362	16417	18959	17554	20368	20572	19122	12758
POS_B	ERCC_00112.1:695	12390	12353	13469	10209	12434	12625	12404	12303	13193	13219	8938	8371	9831	9361	10296	10879	10793	5974	7144	6183	6710	6827	3639	5139	6137	5585	6452	6664	5827	4225
POS_C	ERCC_00002.1:850	3480	3503	3864	2894	3433	3708	3531	3460	3729	3704	2659	2511	2840	2875	3137	3176	3197	1694	2022	1841	1744	2153	971	1504	1762	1648	1952	1934	1756	1161
POS_D	ERCC_00092.1:540	733	794	876	675	833	839	818	782	862	864	687	637	687	712	747	751	749	459	458	393	346	479	203	355	430	388	454	426	397	308
POS_E	ERCC_00035.1:485	121	126	149	115	147	142	121	125	135	136	98	84	90	123	93	108	112	52	65	49	59	68	36	45	55	49	72	68	54	41
POS_F	ERCC_00034.1:195	59	69	77	55	58	62	52	54	61	77	49	37	65	55	48	52	59	37	36	23	30	23	18	24	28	26	32	29	39	21
